# Supplementary material for: PARP1 exhibits enhanced association and catalytic efficiency with γH2A.X-nucleosome
Source: Nat Commun. 2019 Dec 17;10:5751. doi: 10.1038/s41467-019-13641-0 (PMC6917767; doi:10.1038/s41467-019-13641-0)
Supplement: Supplementary file 4 — Source Data [file 41467_2019_13641_MOESM4_ESM.xlsx]

## Sheet: Fig. 1b
NPARP1-DNA	ka	kd	log ka	log kd
	1980000	0.0131	6.29667	-1.88273						neg Log ka	Log kd	st dev ka	st dev kd
	5920000	0.0405	6.77232	-1.39254					NPARP1-DNA167	-6.53449	-1.63764	0.237828	0.245092
									NPARP1-NCP	-4.35411	-2.37263	0.061909	0.109407
NPARP1-NCP	ka	kd	log ka	log kd					NPARP1-NUC155	-4.79169	-2.97062	0.0203615	0.00405895
	25800	0.00523	4.41162	-2.2815					NPARP1-NUC167	-6.25527	-1.89428	0.477121	0.549418
	19400	0.00316	4.2878	-2.50031					PARP1-DNA167	-6.43666	-2.75572	0.216552	0.202883
									PARP1-NCP	-6.02531	-3.12901	0.100065	0.131282
NPARP1-NUC155	ka	kd	log ka	log kd					PARP1-NUC155	-6.28556	-2.97062	0.0292974	0.00405895
	64800	0.00108	4.81158	-2.96658					PARP1-NUC167	-6.3579	-3.2503	0.00571473	0.00540964
	59000	0.00106	4.77085	-2.97469					PARP1-NUC167	-5.91641	-3.80138	0.00631746	0.00549769
									PARP1-NUC.H2A.X	-6.57401	-3.56226	0.00463265	0.00317009
NPARP1-NUC167	ka	kd	log ka	log kd					PARP1-NUC.γH2A.X	-6.38557	-3.93556	0.00536193	0.00374401
	600000	0.0036	5.77815	-2.4437					PARP1-NUC.H2A.XE	-6.875	-3.48418	0.00735476	0.00662086
	5400000	0.0452	6.73239	-1.34486
PARP1-DNA	ka	kd	log ka	log kd
	1660000	0.0011	6.22011	-2.95861
	4500000	0.0028	6.65321	-2.55284
										NPARP1
PARP1-NCP	ka	kd	log ka	log kd					ka (sec-1 M-1)	ka st dev	kd (sec-1)	kd st dev	KD (M)	KD st dev
	1300000	0.000525	6.11394	-3.27984				DNA167	3950000	1970000	0.0268	0.0137	6.78e-09	4.84e-09
	820000	0.000961	5.91381	-3.01728				NUC167	3000000	2400000	0.0244	0.0208	8.13e-09	9.49e-09
								NUC155	61900	2900	0.00107	1e-05	1.73e-08	8e-10
PARP1-NUC155	ka	kd	log ka	log kd				NCP601L	22600	300	0.00424	0.00108	1.87e-07	4.78e-07
	1800000	0.00108	6.25527	-2.96658						PARP1
	2060000	0.00106	6.31387	-2.97469					ka (sec-1 M-1)	ka st dev	kd (sec-1)	kd st dev	KD (M)	KD st dev
								DNA167	3080000	1420000	0.00195	0.00085	6.38e-10	2e-11
PARP1-NUC167	ka	kd	log ka	log kd				NUC167	2280000	30000	0.000562	7e-06	2.46e-10	3e-12
	2250000	0.000555	6.35218	-3.25571				NUC155	1930000	130000	0.00107	1e-05	5.54e-10	3.7e-11
	2310000	0.000569	6.36361	-3.24489				NCP601L	1060000	240000	0.000743	0.000218	7.01e-10	2.59e-10
								NUC167	825000	12000	0.000158	2e-06	1.91e-10	3.4e-12
PARP1-NUC167	ka	kd	log ka	log kd				NUC167H2A.X	3750000	40000	0.000274	1e-06	7.32e-11	2.6e-13
	813000	0.000156	5.91009	-3.80688				NUC167γH2A.X	2430000	30000	0.000116	1e-06	4.78e-11	1e-13
	837000	0.00016	5.92273	-3.79588				NUC167H2A.X S139E	7500000	127000	0.000328	5e-06	4.38e-11	1e-13
PARP1-NUCH2AX	ka	kd	log ka	log kd
	3710000	0.000272	6.56937	-3.56543
	3790000	0.000276	6.57864	-3.55909
PARP1-NUCgH2AX	ka	kd	log ka	log kd
	2400000	0.000115	6.38021	-3.9393
	2460000	0.000117	6.39094	-3.93181
PARP1-NUCH2AXE	ka	kd	log ka	log kd
	7373000	0.000323	6.86764	-3.4908
	7627000	0.000333	6.88235	-3.47756

## Sheet: Fig. 4a
NUC H2A								NUC H2A											NUC167H2AXE								NUC167H2AXE
Set 1								Set 2
Instrument Cary Eclipse								Instrument Cary Eclipse
Instrument Serial Number el03117690								Instrument Serial Number el03117690
Data mode Fluorescence								Data mode Fluorescence
Ex. Wavelength (nm) 275.00								Ex. Wavelength (nm) 275.00
Em. Wavelength (nm) 305.00								Em. Wavelength (nm) 305.00
Ex. Slit (nm) 5								Ex. Slit (nm) 5
Em. Slit (nm) 5								Em. Slit (nm) 5
Ave Time (sec) 0.1000								Ave Time (sec) 0.1000
Excitation filter Auto								Excitation filter Auto
Emission filter Open								Emission filter Open
PMT Voltage (V) High								PMT Voltage (V) High
Results Flags Legend								Results Flags Legend
@ = Over-range								@ = Over-range
																											Read Int. (a.u.)
Read Int. (a.u.)								Read Int. (a.u.)																			__________________
__________________								__________________																			Zero (25.331)
Zero (30.918)								Zero (31.407)											Zero (28.844)								1 -0.129
1.167								1 -4.265											63 0.462								2 0.582
0.365								2 -3.271											64 0.979								3 1.848
-1.413								3 -2.789											65 2.109								0M NaCl
0M NaCl								4 0.056											0M NaCl								28.631
22.308								0M NaCl											33.532								25.831	28.3007
22.209	23.3227							22.78											31.451	32.984							30.44
25.451								24.058	22.7217										33.969
0.2M NaCl								21.327											0.2M NaCl								0.2M NaCl
23.159								0.2M NaCl											32.933								35.821
25.836	24.9773							22.895											32.559	31.905							33.726	34.427
25.937								23.603	23.728										30.223								33.734
0.4M NaCl								24.686											0.4M NaCl								0.4M NaCl
26.131								0.4M NaCl											32.485								33.229
24.487	24.3273							22.038											33.571	31.175							33.51	33.478
22.364								21.935	23.162										27.469								33.695
0.5M NaCl								25.513											0.5M NaCl								0.5M NaCl
26.148								0.5M NaCl											32.002								36.147
26.418	26.3067							24.279											33.852	32.5697							38.214	37.4153
26.354								25.567	24.1087										31.855								37.885
0.6M NaCl								22.48											0.6M NaCl								0.6M NaCl
30.48								0.6M NaCl											32.885								37.788
29.494	29.5813							26.511											33.81	34.5467							38.866	38.324
28.77								25.742	25.756										36.945								38.318
0.8M NaCl								25.015											0.8M NaCl								0.8M NaCl
34.737								0.8M NaCl											47.448								43.22
34.345	34.7583							32.089											45.809	45.151							42.225	43.439
35.193								34.814	32.3647										42.196								44.872
1M NaCl								30.191											1M NaCl								1M NaCl
34.445								1M NaCl											48.978								51.456
39.026								39.223											51.237	49.8223							51.745	51.3377
39.049	39.3203							37.471	38.9607										49.252								50.812
39.886								40.188											1.2M NaCl								1.2M NaCl
1.2M NaCl								1.2M NaCl											59.092								60.259
41.54								41.453											59.055	58.279							58.429	59.9667
43.865	42.579							45.849	43.769										56.69								61.212
42.332								44.005											1.4M NaCl								1.4M NaCl
1.4M NaCl								1.4M NaCl											73.598								68.485
56.661								57.938											72.818	72.9093							71.712	69.538
54.094	54.9047							54.314	54.583										72.312								68.417
53.959								51.497											1.5M NaCl								1.5M NaCl
1.5M NaCl								1.5M NaCl											85.554								76.327
65.024								57.575											81.168	83.437							78.404	77.6317
64.354	63.463							56.17	58.2467										83.589								78.164
61.011								60.995											1.6M NaCl								1.6M NaCl
1.6M NaCl								1.6M NaCl											93.65								87.767
68.482								68.755											92.046	92.999							90.951	89.8723
69.328	69.671							67.032	67.897										93.301								90.899
71.203								67.904											1.7M NaCl
1.7M NaCl								1.7M NaCl											103.75								1.7M NaCl
78.234								82.582											102.778	104.078							101.694
80.881	79.5327							78.846	81.0147										105.707								102.858	103.013
79.483								81.616											1.8M NaCl								104.487
1.8M NaCl								1.8M NaCl											120.831
91.956								89.212											121.742	120.875							1.8M NaCl
93.885	93.3677							89.782	89.599										120.052								123.984
94.262								89.803											2M NaCl								125.413	123.187
2M NaCl								2M NaCl											133.817								120.164
112.282								122.879											138.691	135.723							2M NaCl
116.216	114.732							121.352	121.055										134.66								140.871
115.697								118.934											2.2M NaCl								139.452	141.059
2.2M NaCl								2.2M NaCl											154.067								142.853
130.308								127.132											152.124	152.049							2.2M NaCl
131.672	130.588							120.228	123.131										149.956								145.225
129.784								122.033											2.4M NaCl								149.705	147.507
2.4M NaCl								2.4M NaCl											145.457								147.59
131.842								127.521											150.796	149.037							2.4M NaCl
133.985	134.359							133.426	130.069										150.857								144.258
137.25								129.261																			141.173	143.535
																											145.174
NUC H2AX
								Simple Reads Report
Results Flags Legend
@ = Over-range								Report Time : Tue 30 Oct 11:45:51 AM 2018
Simple Reads Report								Software Version: 1.1(132)
Report Time : Wed 28 Nov 04:16:50 PM 2018
Software Version: 1.1(132)								Instrument Parameters
								Instrument Cary Eclipse
Instrument Parameters								Instrument Serial Number el03117690
								Data mode Fluorescence
Instrument Cary Eclipse								Ex. Wavelength (nm) 275.00
Instrument Serial Number el03117690								Em. Wavelength (nm) 305.00
Data mode Fluorescence								Ex. Slit (nm) 5
Ex. Wavelength (nm) 275.00								Em. Slit (nm) 5
Em. Wavelength (nm) 305.00								Ave Time (sec) 0.1000
Ex. Slit (nm) 5								Excitation filter Auto
Em. Slit (nm) 5								Emission filter Open
Ave Time (sec) 0.1000								PMT Voltage (V) High
Excitation filter Auto																NUC167H2AX
Emission filter Open																__________________												NUC167gH2AX								NUC167gH2AX
PMT Voltage (V) High								Results Flags Legend								Zero (32.103)												Zero (34.046)								Zero (28.721)								NUC167gH2AX
								@ = Over-range								-1.035												58 -2.697								60 2.588								Zero (26.251)
																0.678												59 -3.242								61 2.052								56 -0.675
Results Flags Legend								Read Int. (a.u.)								-2.422												60 -1.660								62 1.635								57 -1.090
@ = Over-range								__________________								0M NaCl												0M NaCl								0M NaCl								58 -0.226
NUC167H2AXE								Zero (34.415)								28.893												27.152								33.255								0M NaCl
								1 -0.225								29.665	29.9897											26.396	26.28							30.456	31.4							34.505
Read Int. (a.u.)								2 -2.493								31.411												25.292								30.489								31.657	33.714
__________________								3 -4.756								0.2M NaCl												0.2M NaCl								0.2M NaCl								34.98
Zero (29.835)								4 -1.857								32.31												23.803								26.937								0.2M NaCl
1 -0.919								5 -2.238								31.715	31.4627											23.189	23.5723							29.493	28.3177							32.63
2 -1.415								0M NaCl								30.363												23.725								28.523								32.451	31.3957
3 -1.976								29.738								0.4M NaCl												0.4M NaCl								0.4M NaCl								29.106
0M NaCl								27.551	28.4793							31.618												27.563								30.921
32.376								28.149								31.547	31.023											25.363	26.6623							31.311	30.6563							0.4M NaCl
30.795	31.672							0.2M NaCl								29.904												27.061								29.737								30.612
31.845								28.528								0.6M NaCl												0.5M NaCl								0.5M NaCl								33.648	31.0123
0.2M NaCl								29.686	28.247							39.586												27.49								29.966								28.777
33.147								26.527								40.416	39.7377											29.06								29.993	31.1377							0.5M NaCl
32.769	32.7137							0.4M NaCl								39.211												28.533	28.6447							33.454								29.905
32.225								27.985								0.8M NaCl												28.341								0.6M NaCl								31.619	31.7747
0.4M NaCl								32.601	30.9337							46.663												0.6M NaCl								37.164								33.8
32.455								32.215								43.593	45.315											32.004								33.859	35.515							0.6M NaCl
30.497	31.5267							0.5M NaCl								45.689												31.798								35.522								34.14
31.628								31.017								1.0M NaCl												32.833	31.954							0.8M NaCl								34.004	34.073
0.5M NaCl								30.719	30.848							51.459												31.231								41.152								34.075
34.738								30.808								47.729	48.86											0.8M NaCl								44.749	40.9617							0.8M NaCl
34.103	34.6797							0.6M NaCl								47.392												38.039								36.984								43.532
35.198								34.49								1.2M NaCl												38.096	37.6773							1M NaCl								46.071	44.8813
0.6M NaCl								32.403	33.7507							55.381												36.897								52.195								45.041
36.953								34.359								55.553	56.812											1M NaCl								51.183	50.7297							1M NaCl
38.715	37.2617							0.8M NaCl								59.502												42.588								48.811								53.402
36.117								38.499								1.4M NaCl												43.516	43.4337							1.2M NaCl								52.305	51.6247
0.8M NaCl								43.234	40.7427							70.942												44.197								55.158								49.167
38.295								40.495								65.278	68.0573											1.2M NaCl								54.83	54.3627							1.2M NaCl
39.707	38.0027							1M NaCl								67.952												50.46								53.1								57.739
36.006								47.792								1.6M NaCl												50.867	50.453							1.4M NaCl								59.182	58.9713
1M NaCl								52.061	49.894							82.252												50.032								65.646								59.993
41.552								49.829								82.649	81.862											1.4M NaCl								63.438	65.0123							1.4M NaCl
41.607	41.8293							1.2M NaCl								80.685												63.204								65.953								73.716
42.329																1.8M NaCl												62.097	62.7233							1.5M NaCl								70.969	71.294
1.2M NaCl								59.922								102.346												62.869								72.68								69.197
65.486								57.285	57.5677							103	104.775											1.5M NaCl								73.591	73.6653							1.5M NaCl
62.639	62.7377							55.496								108.978												67.541								74.725								78.816
60.088								1.4M NaCl								2.0M NaCl												67.759	68.2137							1.6M NaCl								76.363	77.6723
1.4M NaCl								69.03								138.58												69.341								83.059								77.838
73.715								67.806	68.8147							139.864	138.44											1.6M NaCl								78.403	80.7117							1.6M NaCl
69.108	72.9883							69.608								136.877												82.767								80.673								93.345
76.142																2.2M NaCl												84.341	83.7433							79.345								94.77	93.268
1.5M NaCl								1.5M NaCl								142.448												84.122								1.7M NaCl								91.689
85.085								72.681								143.703	143.821											1.7M NaCl								94.176								1.7M NaCl
78.288	81.827							77.349	74.5403							145.311												92.03								91.05	92.3617							97.626
82.108								73.591								2.4M NaCl												91.232	91.8317							91.859								99.385	98.977
1.6M NaCl																140.487												92.233								1.8M NaCl								99.92
92.81								1.6M NaCl								135.946	139.65											1.8M NaCl								110.208								1.8M NaCl
92.17	93.766							91.919								142.517												109.508								107.015	107.708							112.354
96.318								90.78	90.2923																			102.58	107.6							105.9								117.297	114.186
1.7M NaCl								88.178																				110.713								2M NaCl								112.906
102.326																												106.956								131.546								2M NaCl
104.88	104.531							1.7M NaCl																				2M NaCl								128.95	130.034							135.301
106.386								99.673																				130.896								129.607								136.304	134.988
1.8M NaCl								102.22	99.9667																			131.74	130.651							2.2M NaCl								133.358
117.53								98.007																				129.318								132.414								2.2M NaCl
114.804	115.954																											2.2M NaCl								136.726	135.199							147.689
115.528								1.8M NaCl																				146.145								136.456								149.997	147.059
2M NaCl																												147.614	146.352							2.4M NaCl								143.491
135.211								116.329																				145.297								131.773								2.4M NaCl
138.096	136.51							113.059	115.281																			2.4M NaCl								135.271	132.761							142.729
136.223								116.456																				139.928								131.239								143.684	142.458
2.2M NaCl								2M NaCl																				136.07	137.849															140.96
158.703								126.539																				137.548
155.543	154.048							124.537	126.315
147.897								127.868
2.4M NaCl								2.2M NaCl
148.531								147.815
145.204	147.428							147.039	146.962
148.548								146.033
								2.4M NaCl
								140.303
								146.304
								145.68	145.191
								143.59

## Sheet: Fig 4b Dye
NUC RFU set1	C3	C4	C5	C6	C7	C8	NUC RFU set2	E3	E4	E5	E6	E7	E8	NUC RFU normalized set1	H2A	H2AX	gH2AX	H2Adm	H2AXdm	H2AX134	NUC RFU normalized set2	H2A	H2AX	gH2AX	H2Adm	H2AXdm	H2AX134		Avg RFU	H2A	H2AX	gH2AX	H2Adm	H2AXdm	H2AX134
25	2428.57	2234.83	2513.19	2422.45	2329.32	2306.85	25	2372.31	2418.44	2623.88	2392.79	2320.87	2399.8		0.02059	0.0291439	0.00438111	0.010784	0.00805787	0.0318228		0.011035	0.0160888	0.0245086	0.0156727	0.0280117	0.0282255			0.0158125	0.0226164	0.0144449	0.0132283	0.0180348	0.0300242
25.5	2425.65	2231.5	2511.01	2418.13	2325.11	2303	25.5	2369.5	2413.66	2619.4	2388.25	2315.57	2395.49		-0.0847694	-0.0876678	-0.0460388	-0.0925403	-0.0982973	-0.111626		-0.088804	-0.15736	-0.0998855	-0.074608	-0.142999	-0.124355			-0.0867867	-0.122514	-0.0729621	-0.0835742	-0.120648	-0.117991
26	2422.74	2228.17	2508.82	2413.82	2320.9	2299.15	26	2366.69	2408.88	2614.92	2383.72	2310.27	2391.19		-0.190129	-0.204479	-0.0964586	-0.195865	-0.204653	-0.255076		-0.188643	-0.330809	-0.22428	-0.164889	-0.31401	-0.276935			-0.189386	-0.267644	-0.160369	-0.180377	-0.259331	-0.266005
26.5	2419.82	2224.83	2506.64	2409.5	2316.7	2295.3	26.5	2363.88	2404.09	2610.43	2379.19	2304.97	2386.88		-0.295488	-0.321291	-0.146878	-0.299189	-0.311008	-0.398525		-0.288482	-0.504258	-0.348674	-0.255169	-0.485021	-0.429515			-0.291985	-0.412774	-0.247776	-0.277179	-0.398014	-0.41402
27	2416.9	2221.5	2504.46	2405.19	2312.49	2291.45	27	2361.07	2399.31	2605.95	2374.66	2299.68	2382.58		-0.400848	-0.438103	-0.197298	-0.402513	-0.417363	-0.541974		-0.388321	-0.677707	-0.473068	-0.34545	-0.656032	-0.582095			-0.394584	-0.557905	-0.335183	-0.373982	-0.536698	-0.562035
27.5	2413.98	2218.17	2502.28	2400.87	2308.28	2287.6	27.5	2358.26	2394.53	2601.47	2370.13	2294.38	2378.27		-0.506207	-0.554914	-0.247718	-0.505838	-0.523718	-0.685423		-0.48816	-0.851156	-0.597462	-0.435731	-0.827043	-0.734675			-0.497184	-0.703035	-0.42259	-0.470784	-0.675381	-0.710049
28	2411.07	2214.84	2500.09	2396.56	2304.07	2283.74	28	2355.45	2389.74	2596.98	2365.59	2289.08	2373.97		-0.611567	-0.671726	-0.298138	-0.609162	-0.630073	-0.828872		-0.587999	-1.0246	-0.721856	-0.526011	-0.998054	-0.887256			-0.599783	-0.848165	-0.509997	-0.567587	-0.814064	-0.858064
28.5	2408.2	2211.84	2498.05	2392.08	2299.88	2280.12	28.5	2352.51	2384.83	2592.73	2360.84	2284.05	2369.71		-0.715044	-0.776637	-0.345408	-0.716342	-0.735978	-0.964049		-0.692233	-1.20271	-0.839913	-0.620696	-1.16047	-1.03831			-0.703639	-0.989673	-0.59266	-0.668519	-0.948223	-1.00118
29	2405.35	2208.84	2495.43	2387.71	2295.23	2276	29	2349.91	2379.61	2588.3	2356.01	2278.99	2365.34		-0.818065	-0.882048	-0.405845	-0.820964	-0.853642	-1.11726		-0.784668	-1.3918	-0.962846	-0.717017	-1.32363	-1.19314			-0.801367	-1.13693	-0.684346	-0.768991	-1.08864	-1.1552
29.5	2402.44	2205.55	2492.59	2383	2290.14	2271.55	29.5	2346.87	2374.12	2584.09	2351.49	2273.47	2360.64		-0.923158	-0.997255	-0.471583	-0.933749	-0.982202	-1.28307		-0.892547	-1.59084	-1.07976	-0.807016	-1.50184	-1.35994			-0.907852	-1.29405	-0.775673	-0.870382	-1.24202	-1.32151
30	2399.19	2202.21	2489.73	2377.63	2284.16	2266.3	30	2343.52	2368.51	2580.18	2347.07	2267.99	2355.7		-1.04053	-1.11425	-0.537551	-1.06236	-1.13349	-1.47856		-1.01155	-1.79425	-1.18799	-0.894939	-1.67878	-1.53487			-1.02604	-1.45425	-0.862771	-0.978649	-1.40613	-1.50672
30.5	2395.58	2198.67	2486.87	2371.88	2277.71	2260.85	30.5	2339.82	2362.52	2576.47	2342.74	2262.59	2350.96		-1.17079	-1.23818	-0.603714	-1.1998	-1.29663	-1.68145		-1.14308	-2.01166	-1.29117	-0.981257	-1.85329	-1.70311			-1.15693	-1.62492	-0.94744	-1.09053	-1.57496	-1.69228
31	2391.8	2194.97	2484.3	2366.16	2271.17	2255.18	31	2336.17	2356.79	2572.95	2338.74	2257.05	2346.27		-1.30737	-1.36813	-0.662874	-1.33688	-1.4619	-1.89291		-1.27278	-2.21948	-1.38869	-1.061	-2.03204	-1.86907			-1.29008	-1.7938	-1.02578	-1.19894	-1.74697	-1.88099
31.5	2388.12	2191.58	2482.61	2360.84	2265.3	2249.75	31.5	2332.32	2351.11	2569.81	2334.97	2252.1	2341.66		-1.44006	-1.48669	-0.70201	-1.46419	-1.61024	-2.09501		-1.40959	-2.42529	-1.4759	-1.13603	-2.19169	-2.03263			-1.42483	-1.95599	-1.08896	-1.30011	-1.90096	-2.06382
32	2384.47	2188.8	2481.48	2356.23	2260.01	2244.58	32	2329.01	2345.9	2566.89	2331.28	2248.2	2337.15		-1.57197	-1.58447	-0.728076	-1.57465	-1.74396	-2.28766		-1.52731	-2.61421	-1.55701	-1.20949	-2.31768	-2.19251			-1.54964	-2.09934	-1.14254	-1.39207	-2.03082	-2.24008
32.5	2381.1	2186.65	2481.03	2352.73	2255.71	2240.05	32.5	2326.3	2341.25	2563.98	2327.91	2244.73	2333.16		-1.69391	-1.6597	-0.738532	-1.65832	-1.85267	-2.45618		-1.62345	-2.78266	-1.63751	-1.27674	-2.42973	-2.33383			-1.65868	-2.22118	-1.18802	-1.46753	-2.1412	-2.39501
33	2378.45	2185.27	2480.9	2349.8	2252.2	2236.05	33	2324.29	2337.28	2561.26	2324.98	2241.48	2329.42		-1.78963	-1.70801	-0.741474	-1.72849	-1.94123	-2.6051		-1.69502	-2.92691	-1.71298	-1.33507	-2.53445	-2.46639			-1.74232	-2.31746	-1.22723	-1.53178	-2.23784	-2.53574
33.5	2376.14	2184.47	2480.72	2347.43	2248.79	2232.59	33.5	2322.55	2333.21	2558.28	2322.14	2238.8	2325.83		-1.87293	-1.73598	-0.745779	-1.78525	-2.02767	-2.734		-1.75655	-3.07418	-1.79579	-1.39158	-2.62114	-2.59363			-1.81474	-2.40508	-1.27078	-1.58842	-2.32441	-2.66382
34	2373.81	2183.79	2479.79	2345.08	2245.47	2229.2	34	2320.93	2329.42	2554.87	2319.59	2235.97	2322.37		-1.95685	-1.75988	-0.767094	-1.84144	-2.11142	-2.86039		-1.81404	-3.2116	-1.89052	-1.44241	-2.71225	-2.71645			-1.88544	-2.48574	-1.32881	-1.64192	-2.41184	-2.78842
34.5	2371.82	2183.19	2478.22	2342.51	2242.03	2226.18	34.5	2319.29	2325.48	2551.14	2316.92	2233.01	2319.35		-2.02887	-1.78097	-0.803374	-1.90309	-2.19855	-2.97269		-1.87237	-3.35461	-1.99394	-1.49567	-2.80807	-2.82334			-1.95062	-2.56779	-1.39866	-1.69938	-2.50331	-2.89801
35	2369.91	2182.13	2475.99	2339.49	2238.32	2223.23	35	2317.39	2320.91	2546.82	2313.99	2229.99	2316.03		-2.09789	-1.81814	-0.854875	-1.97528	-2.29219	-3.0825		-1.93983	-3.52038	-2.11381	-1.554	-2.9055	-2.94119			-2.01886	-2.66926	-1.48434	-1.76464	-2.59884	-3.01185
35.5	2367.58	2180.69	2473.17	2336.33	2234.35	2220.35	35.5	2314.93	2315.9	2542	2310.54	2227.48	2312.61		-2.18202	-1.86867	-0.919993	-2.05092	-2.39258	-3.18982		-2.02744	-3.70213	-2.24751	-1.62281	-2.9864	-3.06233			-2.10473	-2.7854	-1.58375	-1.83686	-2.68949	-3.12608
36	2365.2	2178.76	2470.01	2333.09	2230.82	2217.32	36	2312.61	2310.83	2536.88	2307.11	2225.19	2309.72		-2.26812	-1.93623	-0.993061	-2.12864	-2.48171	-3.30267		-2.10971	-3.88592	-2.38954	-1.691	-3.06034	-3.1648			-2.18892	-2.91107	-1.6913	-1.90982	-2.77102	-3.23374
36.5	2362.84	2176.65	2466.78	2329.79	2227	2214.66	36.5	2310.53	2305.28	2531.55	2303.31	2223.05	2307.08		-2.35322	-2.01028	-1.06778	-2.20755	-2.57831	-3.40184		-2.18354	-4.08687	-2.53746	-1.76664	-3.12954	-3.25851			-2.26838	-3.04857	-1.80262	-1.9871	-2.85392	-3.33018
37	2360.32	2174.34	2463.52	2326.46	2223.34	2211.83	37	2308.49	2299.66	2525.85	2299.81	2220.64	2304.39		-2.44436	-2.09115	-1.143	-2.28729	-2.67097	-3.5074		-2.25596	-4.2909	-2.69572	-1.83639	-3.20738	-3.35387			-2.35016	-3.19103	-1.91936	-2.06184	-2.93918	-3.43064
37.5	2357.43	2172.13	2460.05	2323.14	2220.21	2208.99	37.5	2306.57	2294.38	2520.23	2296.4	2218.39	2301.89		-2.54875	-2.16854	-1.22323	-2.36677	-2.74999	-3.61316		-2.32441	-4.4821	-2.85157	-1.90445	-3.27991	-3.44247			-2.43658	-3.32532	-2.0374	-2.13561	-3.01495	-3.52781
38	2354.55	2169.89	2456.67	2319.92	2217.42	2205.94	38	2304.86	2289.35	2514.29	2293.06	2215.74	2299.54		-2.65247	-2.2472	-1.30126	-2.44386	-2.82053	-3.72673		-2.38519	-4.66451	-3.0163	-1.97085	-3.36533	-3.52579			-2.51883	-3.45586	-2.15878	-2.20735	-3.09293	-3.62626
38.5	2351.69	2167.43	2452.94	2316.37	2214.52	2202.94	38.5	2302.9	2284.32	2508.37	2289.51	2212.69	2296.35		-2.75587	-2.33334	-1.38741	-2.52876	-2.89382	-3.83854		-2.45482	-4.84695	-3.18056	-2.04166	-3.46393	-3.63884			-2.60534	-3.59014	-2.28398	-2.28521	-3.17888	-3.73869
39	2348.63	2164.82	2449	2312.67	2212.08	2199.64	39	2300.64	2279.48	2502.69	2286.14	2209.74	2292.74		-2.86643	-2.42469	-1.47846	-2.6174	-2.95555	-3.96113		-2.53514	-5.02235	-3.33835	-2.10871	-3.55916	-3.76662			-2.70079	-3.72352	-2.40841	-2.36306	-3.25735	-3.86387
39.5	2345.26	2162.03	2444.83	2308.93	2209.77	2196.39	39.5	2298.06	2274.76	2497.07	2282.52	2207.13	2288.72		-2.98816	-2.52248	-1.57462	-2.70692	-3.01397	-4.08219		-2.62679	-5.19349	-3.49428	-2.1808	-3.6433	-3.90923			-2.80747	-3.85798	-2.53445	-2.44386	-3.32864	-3.99571
40	2341.93	2159.33	2440.67	2305.24	2206.86	2193.26	40	2295.14	2269.89	2491.18	2278.85	2204.36	2284.74		-3.10823	-2.61708	-1.67088	-2.79535	-3.08754	-4.19902		-2.73037	-5.37016	-3.65752	-2.25396	-3.73259	-4.05034			-2.9193	-3.99362	-2.6642	-2.52465	-3.41007	-4.12468
40.5	2338.34	2156.58	2436.04	2301.49	2203.94	2190.21	40.5	2292.33	2264.88	2485.56	2275.6	2202.06	2280.74		-3.23809	-2.71373	-1.77772	-2.88515	-3.16133	-4.31254		-2.8303	-5.55202	-3.81357	-2.31863	-3.80694	-4.19213			-3.0342	-4.13288	-2.79564	-2.60189	-3.48413	-4.25233
41	2334.75	2154.22	2431.48	2298.24	2201.34	2187.2	41	2289.27	2260.06	2479.96	2272.73	2200.14	2277.51		-3.36778	-2.79652	-1.88321	-2.96278	-3.22701	-4.42455		-2.93876	-5.7265	-3.96879	-2.37589	-3.86884	-4.30666			-3.15327	-4.26151	-2.926	-2.66934	-3.54793	-4.3656
41.5	2331.16	2152.08	2427.01	2295.31	2198.79	2184.3	41.5	2286.22	2255.63	2473.87	2269.96	2198.17	2274.69		-3.49741	-2.87119	-1.98636	-3.03304	-3.29143	-4.53242		-3.04728	-5.88733	-4.1378	-2.43104	-3.93264	-4.40646			-3.27234	-4.37926	-3.06208	-2.73204	-3.61203	-4.46944
42	2328.05	2150.25	2422.66	2292.73	2196.53	2181.52	42	2283.25	2251.31	2467.95	2267.51	2196.28	2272.45		-3.60966	-2.93567	-2.08695	-3.0949	-3.34846	-4.63623		-3.15268	-6.04385	-4.30209	-2.47988	-3.9937	-4.4859			-3.38117	-4.48976	-3.19452	-2.78739	-3.67108	-4.56107
42.5	2325.3	2148.53	2418.36	2290.73	2195.19	2178.85	42.5	2280.59	2247.55	2462.34	2265.6	2194.52	2270.47		-3.70892	-2.99581	-2.18622	-3.1428	-3.38258	-4.73554		-3.24717	-6.18034	-4.45794	-2.51787	-4.05035	-4.55626			-3.47805	-4.58807	-3.32208	-2.83033	-3.71647	-4.6459
43	2323.42	2147.31	2414.48	2289.01	2194.2	2176.52	43	2277.69	2244.36	2456.82	2263.65	2192.59	2268.62		-3.77687	-3.03853	-2.27591	-3.18392	-3.40751	-4.82253		-3.35027	-6.29579	-4.61088	-2.55687	-4.11281	-4.62191			-3.56357	-4.66716	-3.4434	-2.87039	-3.76016	-4.72222
43.5	2321.82	2146.53	2410.81	2287.39	2193.13	2174.36	43.5	2275.17	2241.58	2451.27	2261.92	2190.69	2266.82		-3.83465	-3.06586	-2.36067	-3.22255	-3.43447	-4.90298		-3.43983	-6.39657	-4.76501	-2.59119	-4.17402	-4.68569			-3.63724	-4.73121	-3.56284	-2.90687	-3.80424	-4.79433
44	2320.42	2146.14	2407.2	2286.16	2192.18	2172.63	44	2272.97	2239.16	2446.23	2260.34	2188.91	2265.13		-3.88512	-3.07967	-2.44402	-3.2522	-3.45844	-4.96723		-3.51791	-6.48447	-4.90484	-2.62265	-4.23147	-4.74546			-3.70151	-4.78207	-3.67443	-2.93742	-3.84496	-4.85635
44.5	2319.03	2146.11	2403.89	2285.13	2191.39	2171.31	44.5	2271.2	2237.45	2441.23	2258.89	2187.11	2263.52		-3.93532	-3.08067	-2.52043	-3.27664	-3.47844	-5.01643		-3.58067	-6.5463	-5.04363	-2.65158	-4.28956	-4.8024			-3.75799	-4.81349	-3.78203	-2.96411	-3.884	-4.90942
45	2317.81	2146.36	2400.68	2283.83	2190.53	2170.15	45	2269.55	2235.94	2436.55	2257.24	2185.37	2261.87		-3.97934	-3.07196	-2.59448	-3.30785	-3.5002	-5.05948		-3.63938	-6.60107	-5.17355	-2.68439	-4.34574	-4.86112			-3.80936	-4.83652	-3.88402	-2.99612	-3.92297	-4.9603
45.5	2316.53	2146.33	2397.22	2282.64	2189.57	2169.13	45.5	2268.17	2234.63	2432.07	2255.89	2184.11	2260.35		-4.02547	-3.07304	-2.67446	-3.33629	-3.5245	-5.09768		-3.68831	-6.64874	-5.29774	-2.71138	-4.38643	-4.91507			-3.85689	-4.86089	-3.9861	-3.02383	-3.95546	-5.00638
46	2315.03	2145.95	2393.74	2281.41	2188.54	2168.4	46	2266.93	2233.75	2427.92	2254.27	2182.73	2258.65		-4.07994	-3.08608	-2.75497	-3.36577	-3.55045	-5.12473		-3.73266	-6.68047	-5.41282	-2.74371	-4.43102	-4.97514			-3.9063	-4.88328	-4.08389	-3.05474	-3.99074	-5.04994
46.5	2313.85	2145.28	2390.23	2280.01	2187.38	2167.45	46.5	2265.75	2233.21	2423.89	2252.65	2181.64	2256.92		-4.12239	-3.10984	-2.83597	-3.3993	-3.57986	-5.16033		-3.77432	-6.70019	-5.52476	-2.7759	-4.46595	-5.03643			-3.94835	-4.90501	-4.18036	-3.0876	-4.02291	-5.09838
47	2312.88	2144.38	2386.48	2278.6	2185.71	2166.46	47	2264.41	2232.45	2419.79	2251.07	2180.82	2255.04		-4.15732	-3.14127	-2.92252	-3.43316	-3.62204	-5.19687		-3.82209	-6.72788	-5.63846	-2.80737	-4.49261	-5.10313			-3.9897	-4.93458	-4.28049	-3.12027	-4.05732	-5.15
47.5	2311.81	2143.38	2382.66	2277.54	2183.6	2165.52	47.5	2263.33	2231.71	2415.29	2249.62	2180.52	2253.2		-4.19608	-3.17618	-3.01075	-3.4585	-3.67546	-5.23199		-3.86029	-6.75448	-5.76319	-2.83623	-4.50241	-5.1684			-4.02818	-4.96533	-4.38697	-3.14737	-4.08894	-5.2002
48	2310.29	2142.48	2379.11	2276.69	2181.5	2164.62	48	2262.36	2230.76	2410.63	2248.01	2179.51	2251.3		-4.25086	-3.20795	-3.09283	-3.47877	-3.72839	-5.26544		-3.89495	-6.78892	-5.89273	-2.86836	-4.53493	-5.23566			-4.0729	-4.99844	-4.49278	-3.17356	-4.13166	-5.25055
48.5	2309.03	2141.85	2375.75	2276.04	2179.49	2163.47	48.5	2261.27	2229.22	2405.87	2246.53	2178.6	2249.23		-4.29647	-3.22996	-3.17047	-3.49436	-3.77925	-5.30846		-3.93362	-6.84469	-6.02482	-2.89773	-4.56425	-5.30894			-4.11504	-5.03732	-4.59764	-3.19604	-4.17175	-5.3087
49	2307.72	2141.58	2372.49	2275.41	2177.57	2162.67	49	2260.19	2227.28	2400.82	2245.21	2177.43	2247.24		-4.34384	-3.23924	-3.24575	-3.50935	-3.8278	-5.3381		-3.97187	-6.91512	-6.16476	-2.92419	-4.60199	-5.37964			-4.15785	-5.07718	-4.70526	-3.21677	-4.21489	-5.35887
49.5	2306.38	2141.34	2369.35	2274.83	2176.17	2161.77	49.5	2259.37	2225.5	2396.13	2243.62	2176.2	2245.46		-4.39237	-3.24796	-3.31832	-3.52327	-3.86319	-5.37183		-4.00092	-6.97974	-6.29495	-2.95578	-4.6416	-5.44266			-4.19664	-5.11385	-4.80664	-3.23953	-4.2524	-5.40725
50	2304.91	2140.95	2366.23	2273.93	2175.06	2160.8	50	2258.41	2223.72	2391.64	2241.8	2174.48	2243.7		-4.44536	-3.26165	-3.39035	-3.54492	-3.89118	-5.4077		-4.03517	-7.04435	-6.41958	-2.99199	-4.69733	-5.50529			-4.24027	-5.153	-4.90496	-3.26846	-4.29426	-5.4565
50.5	2303.95	2140.95	2363.05	2272.6	2173.95	2159.7	50.5	2257.85	2222.31	2387.42	2239.95	2173.15	2241.92		-4.48013	-3.26154	-3.46383	-3.57665	-3.91931	-5.44861		-4.05489	-7.09519	-6.53664	-3.02893	-4.74029	-5.56826			-4.26751	-5.17837	-5.00023	-3.30279	-4.3298	-5.50843
51	2303.19	2140.75	2359.58	2271.04	2173.13	2158.93	51	2257.49	2221.16	2383.32	2237.85	2171.96	2240.74		-4.50742	-3.26842	-3.54408	-3.61405	-3.93999	-5.47729		-4.06775	-7.13704	-6.65044	-3.07065	-4.77848	-5.6101			-4.28759	-5.20273	-5.09726	-3.34235	-4.35923	-5.5437
51.5	2302.47	2140.41	2356.13	2269.7	2172.49	2158.09	51.5	2256.98	2220.16	2379.75	2235.59	2171.02	2239.54		-4.53333	-3.28042	-3.62374	-3.64623	-3.95616	-5.50865		-4.08591	-7.17314	-6.74946	-3.11576	-4.80906	-5.65266			-4.30962	-5.22678	-5.1866	-3.38099	-4.38261	-5.58066
52	2301.62	2140.27	2352.75	2268.18	2171.73	2157.31	52	2256.49	2219.07	2376.27	2233.43	2169.94	2238.42		-4.5642	-3.28519	-3.70177	-3.68262	-3.97558	-5.53798		-4.10352	-7.21293	-6.84588	-3.15868	-4.84378	-5.69218			-4.33386	-5.24906	-5.27383	-3.42065	-4.40968	-5.61508
52.5	2301.12	2140.39	2349.39	2266.89	2171.15	2156.95	52.5	2256.25	2217.96	2373.25	2231.56	2169.21	2237.26		-4.58222	-3.2811	-3.7794	-3.71345	-3.99004	-5.55103		-4.11201	-7.25318	-6.92975	-3.19605	-4.86745	-5.73326			-4.34711	-5.26714	-5.35458	-3.45475	-4.42874	-5.64215
53	2300.28	2140.14	2346.01	2265.8	2170.34	2156.95	53	2255.43	2216.96	2370.48	2229.46	2168.62	2236.17		-4.61238	-3.28992	-3.8575	-3.73949	-4.01071	-5.55103		-4.1412	-7.28944	-7.0067	-3.23779	-4.88644	-5.77194			-4.37679	-5.28968	-5.4321	-3.48864	-4.44858	-5.66148
53.5	2299.01	2139.83	2342.84	2264.87	2169.5	2156.85	53.5	2254.67	2216.14	2367.9	2227.77	2168.07	2234.79		-4.65844	-3.30069	-3.9308	-3.76188	-4.03174	-5.55481		-4.1681	-7.31898	-7.07838	-3.27145	-4.90406	-5.82097			-4.41327	-5.30983	-5.50459	-3.51667	-4.4679	-5.68789
54	2297.74	2139.36	2339.85	2263.61	2168.78	2156.73	54	2254.11	2215.41	2365.39	2225.98	2167.59	2233.54		-4.70427	-3.3171	-3.99974	-3.79186	-4.05013	-5.55938		-4.18777	-7.34556	-7.1478	-3.30709	-4.91965	-5.86547			-4.44602	-5.33133	-5.57377	-3.54948	-4.48489	-5.71242
54.5	2296.78	2138.63	2336.78	2262.47	2167.98	2156.69	54.5	2253.33	2214.84	2363.09	2224.44	2167.43	2232.01		-4.73903	-3.34273	-4.07066	-3.81925	-4.07034	-5.56081		-4.21563	-7.36613	-7.21174	-3.33785	-4.92484	-5.9195			-4.47733	-5.35443	-5.6412	-3.57855	-4.49759	-5.74015
55	2295.73	2137.76	2334.04	2261.37	2166.91	2156.35	55	2252.08	2214.61	2360.82	2222.61	2167.16	2230.83		-4.77678	-3.37338	-4.13405	-3.84564	-4.09732	-5.57343		-4.26015	-7.37443	-7.27477	-3.37434	-4.93359	-5.96125			-4.51846	-5.37391	-5.70441	-3.60999	-4.51545	-5.76734
55.5	2295.18	2136.88	2331.77	2260.29	2166.37	2156.06	55.5	2251.09	2214.29	2358.61	2221.03	2166.87	2230.07		-4.79685	-3.40426	-4.18653	-3.87134	-4.11109	-5.58431		-4.29509	-7.38633	-7.33593	-3.40574	-4.943	-5.98842			-4.54597	-5.39529	-5.76123	-3.63854	-4.52704	-5.78636
56	2295.13	2136.4	2329.72	2259.39	2165.63	2155.85	56	2250.21	2214.1	2356.87	2219.24	2166.59	2229.29		-4.79856	-3.42107	-4.23387	-3.89288	-4.1298	-5.59215		-4.32633	-7.39306	-7.38434	-3.44144	-4.952	-6.01605			-4.56245	-5.40707	-5.80911	-3.66716	-4.5409	-5.8041
56.5	2295.16	2136.02	2327.64	2258.69	2164.45	2155.98	56.5	2249.45	2213.75	2355.26	2217.65	2166.13	2228.42		-4.79738	-3.43415	-4.28173	-3.90976	-4.15956	-5.58743		-4.35354	-7.40585	-7.42887	-3.47312	-4.96671	-6.04672			-4.57546	-5.42	-5.8553	-3.69144	-4.56314	-5.81707
57	2295.1	2135.88	2325.89	2258.21	2163.52	2156.15	57	2248.99	2213.44	2353.65	2215.99	2165.35	2227.59		-4.79968	-3.43908	-4.32214	-3.92133	-4.18304	-5.58106		-4.36992	-7.41688	-7.47351	-3.50626	-4.99186	-6.07634			-4.5848	-5.42798	-5.89783	-3.71379	-4.58745	-5.8287
57.5	2295.16	2135.77	2324.03	2257.42	2162.87	2156.44	57.5	2249.12	2212.9	2352.27	2214.68	2164.61	2226.61		-4.79753	-3.44288	-4.36532	-3.94006	-4.19934	-5.57008		-4.36522	-7.43666	-7.51192	-3.53231	-5.0159	-6.11078			-4.58138	-5.43977	-5.93862	-3.73618	-4.60762	-5.84043
58	2295.33	2135.73	2321.79	2256.79	2162.07	2156.56	58	2249.47	2212.11	2351.24	2213.58	2163.77	2224.99		-4.79136	-3.44438	-4.41692	-3.95531	-4.21955	-5.56583		-4.35285	-7.46515	-7.54054	-3.55421	-5.04298	-6.16839			-4.5721	-5.45476	-5.97873	-3.75476	-4.63126	-5.86711
58.5	2295.65	2135.49	2319.62	2255.98	2161.44	2156.76	58.5	2249.75	2211.33	2350.33	2212.84	2162.69	2223.51		-4.77959	-3.45294	-4.46702	-3.97455	-4.2357	-5.55833		-4.34277	-7.49339	-7.56588	-3.56892	-5.07786	-6.22086			-4.56118	-5.47316	-6.01645	-3.77173	-4.65678	-5.88959
59	2296.14	2135.54	2317.71	2255.12	2161.23	2156.56	59	2250.19	2211.18	2349.75	2212.2	2161.64	2222.09		-4.76214	-3.45109	-4.51118	-3.99521	-4.24098	-5.56556		-4.32724	-7.49885	-7.58176	-3.58158	-5.11177	-6.27127			-4.54469	-5.47497	-6.04647	-3.7884	-4.67638	-5.91842
59.5	2296.64	2135.62	2316.06	2254.09	2160.91	2156.67	59.5	2250.7	2210.94	2349.87	2211.73	2160.83	2220.92		-4.74384	-3.44845	-4.54929	-4.01982	-4.24902	-5.56147		-4.30895	-7.50761	-7.57839	-3.59113	-5.13769	-6.31278			-4.5264	-5.47803	-6.06384	-3.80548	-4.69336	-5.93712
60	2297.26	2135.77	2314.86	2253.56	2160.66	2157	60	2251.21	2210.87	2350.36	2211.48	2160.16	2219.74		-4.72143	-3.44306	-4.57703	-4.03251	-4.25523	-5.54943		-4.29089	-7.51024	-7.56497	-3.59609	-5.15959	-6.35433			-4.50616	-5.47665	-6.071	-3.8143	-4.70741	-5.95188
60.5	2297.81	2136.27	2314.68	2253.18	2160.73	2157.33	60.5	2251.99	2211.26	2351.07	2211.38	2159.42	2219.14		-4.7016	-3.42563	-4.5813	-4.04172	-4.25361	-5.53712		-4.26331	-7.4961	-7.54514	-3.59791	-5.18329	-6.37588			-4.48246	-5.46086	-6.06322	-3.81982	-4.71845	-5.9565
61	2298.54	2136.72	2315.41	2253.09	2161.05	2157.73	61	2253.01	2211.71	2352.03	2211.4	2159.22	2218.54		-4.6752	-3.40985	-4.56425	-4.04387	-4.24553	-5.52219		-4.22702	-7.4796	-7.51852	-3.59765	-5.18988	-6.39695			-4.45111	-5.44472	-6.04138	-3.82076	-4.71771	-5.95957
61.5	2299.49	2136.97	2316.81	2253.3	2161.58	2158.5	61.5	2254.25	2211.5	2353.39	2211.99	2159.08	2218.12		-4.64106	-3.40082	-4.53207	-4.03867	-4.23216	-5.49349		-4.18298	-7.48717	-7.48083	-3.58576	-5.19421	-6.41178			-4.41202	-5.44399	-6.00645	-3.81222	-4.71319	-5.95264
62	2301.33	2137.49	2318.61	2253.71	2162.45	2159.22	62	2255.81	2211.56	2354.69	2212.87	2158.95	2217.84		-4.57452	-3.38292	-4.49035	-4.02899	-4.20998	-5.46656		-4.12764	-7.48519	-7.4449	-3.56826	-5.19844	-6.42195			-4.35108	-5.43405	-5.96763	-3.79863	-4.70421	-5.94425
62.5	2303.78	2138.07	2321.04	2254.3	2163.57	2159.76	62.5	2258.03	2211.8	2356.15	2213.95	2158.91	2217.64		-4.48625	-3.36239	-4.43434	-4.01481	-4.18174	-5.44666		-4.04872	-7.47656	-7.40433	-3.54683	-5.19967	-6.42902			-4.26748	-5.41948	-5.91934	-3.78082	-4.6907	-5.93784
63	2306.59	2138.33	2323.67	2255.34	2164.44	2160.46	63	2260.59	2211.73	2357.92	2215.5	2159.41	2217.34		-4.38458	-3.35322	-4.37345	-3.98986	-4.15977	-5.42033		-3.95755	-7.47899	-7.35507	-3.51593	-5.1836	-6.43952			-4.17107	-5.4161	-5.86426	-3.75289	-4.67168	-5.92993
63.5	2309.7	2138.7	2326.27	2256.59	2165.22	2161.04	63.5	2263.75	2211.52	2359.98	2217.83	2159.46	2217.07		-4.27238	-3.34027	-4.31356	-3.96007	-4.14007	-5.3988		-3.8453	-7.48675	-7.29807	-3.46943	-5.18197	-6.44919			-4.05884	-5.41351	-5.80582	-3.71475	-4.66102	-5.924
64	2313.63	2139.29	2329.08	2258.47	2165.93	2161.42	64	2267.56	2211.92	2362.18	2220.59	2159.84	2216.75		-4.13045	-3.31977	-4.24852	-3.91507	-4.12217	-5.38457		-3.71007	-7.47192	-7.23694	-3.41457	-5.16994	-6.46046			-3.92026	-5.39585	-5.74273	-3.66482	-4.64606	-5.92251
64.5	2317.57	2139.68	2332.48	2261.25	2166.49	2161.52	64.5	2272.34	2212.3	2364.93	2224.02	2160.58	2216.36		-3.98801	-3.30582	-4.16997	-3.8485	-4.10802	-5.38117		-3.54049	-7.45835	-7.16065	-3.34631	-5.14596	-6.4744			-3.76425	-5.38209	-5.66531	-3.5974	-4.62699	-5.92779
65	2322.21	2140.18	2336.32	2264.76	2166.9	2161.53	65	2277.61	2212.49	2368.46	2228.7	2161.49	2215.94		-3.82055	-3.28841	-4.08141	-3.76447	-4.09761	-5.38047		-3.35313	-7.45129	-7.06271	-3.25305	-5.1166	-6.48912			-3.58684	-5.36985	-5.57206	-3.50876	-4.60711	-5.93479
65.5	2327.96	2141.22	2340.53	2268.67	2167.9	2161.67	65.5	2283.88	2213.08	2372.66	2234.54	2162.47	2215.7		-3.61301	-3.25209	-3.98415	-3.67076	-4.0724	-5.37525		-3.13037	-7.43017	-6.94605	-3.13667	-5.085	-6.49767			-3.37169	-5.34113	-5.4651	-3.40372	-4.5787	-5.93646
66	2334.76	2142.47	2345.39	2273.99	2169.42	2162.12	66	2291.45	2213.86	2377.59	2241.73	2164.38	2215.69		-3.3673	-3.20825	-3.8717	-3.54336	-4.03398	-5.35855		-2.86158	-7.40185	-6.80942	-2.99335	-5.02326	-6.49807			-3.11444	-5.30505	-5.34056	-3.26836	-4.52862	-5.92831
66.5	2342.61	2143.64	2351.14	2280.9	2171.49	2163	66.5	2300.51	2214.48	2383.55	2251.01	2165.75	2215.82		-3.08394	-3.16711	-3.73905	-3.37797	-3.98147	-5.3258		-2.53951	-7.37924	-6.64397	-2.80861	-4.97889	-6.49341			-2.81173	-5.27317	-5.19151	-3.09329	-4.48018	-5.9096
67	2352.79	2144.95	2357.93	2289.49	2174.55	2164.48	67	2311.57	2215.29	2390.59	2263.51	2166.68	2216.19		-2.71622	-3.12118	-3.58208	-3.17247	-3.90412	-5.27064		-2.14686	-7.34994	-6.44861	-2.55955	-4.94894	-6.48047			-2.43154	-5.23556	-5.01534	-2.86601	-4.42653	-5.87556
67.5	2365.33	2146.33	2366.06	2300.29	2178.7	2166.5	67.5	2325.7	2216.41	2398.38	2279.34	2167.3	2216.96		-2.26345	-3.07275	-3.39422	-2.91379	-3.79925	-5.19566		-1.64492	-7.30932	-6.23253	-2.24427	-4.92908	-6.45293			-1.95419	-5.19103	-4.81337	-2.57903	-4.36416	-5.8243
68	2381.5	2147.8	2375.93	2314.39	2184.04	2168.77	68	2343.77	2217.72	2407.31	2299.88	2167.98	2218.08		-1.67922	-3.0213	-3.16623	-2.5763	-3.66432	-5.1109		-1.00288	-7.26161	-5.98474	-1.83509	-4.90706	-6.41329			-1.34105	-5.14145	-4.57548	-2.2057	-4.28569	-5.7621
68.5	2403.05	2149.52	2387.63	2332.29	2190.91	2171.26	68.5	2367.49	2219.45	2417.69	2326.24	2168.87	2219.64		-0.901015	-2.9612	-2.89593	-2.14763	-3.49058	-5.01838		-0.160155	-7.19909	-5.69686	-1.30997	-4.87825	-6.35817			-0.530585	-5.08015	-4.2964	-1.7288	-4.18441	-5.68828
69	2431.93	2151.9	2401.39	2355.23	2200.34	2174.07	69	2398.98	2221.96	2429.41	2360.5	2172.42	2222.1		0.141981	-2.87772	-2.5782	-1.59857	-3.25215	-4.91342		0.958291	-7.10788	-5.37146	-0.627503	-4.76373	-6.27067			0.550136	-4.9928	-3.97483	-1.11303	-4.00794	-5.59205
69.5	2469.96	2155.08	2417.48	2385.32	2212.62	2177.62	69.5	2440.22	2225.37	2442.95	2404.88	2179.1	2225.61		1.51529	-2.76626	-2.20659	-0.878169	-2.94193	-4.7815		2.42354	-6.98447	-4.99571	0.256572	-4.54802	-6.14642			1.96942	-4.87537	-3.60115	-0.310798	-3.74497	-5.46396
70	2520.22	2159.55	2436.22	2425.12	2228.83	2182.47	70	2494.2	2229.98	2459.3	2463.01	2190.14	2230.54		3.33048	-2.60957	-1.77357	0.0746683	-2.53222	-4.60067		4.34103	-6.81734	-4.54209	1.41455	-4.19181	-5.9717			3.83576	-4.71345	-3.15783	0.74461	-3.36202	-5.28618
70.5	2585.32	2165.38	2458.98	2478.18	2250.38	2188.91	70.5	2564.4	2236.53	2479.1	2539.01	2206.44	2237.17		5.68162	-2.40515	-1.2478	1.34489	-1.98748	-4.36078		6.83472	-6.57966	-3.99276	2.92858	-3.66565	-5.73658			6.25817	-4.4924	-2.62028	2.13674	-2.82656	-5.04868
71	2668.87	2173.57	2486.95	2548.38	2279.58	2197.88	71	2653.99	2245.43	2503.45	2638.69	2230.57	2246.51		8.69884	-2.11803	-0.601704	3.02551	-1.24929	-4.02678		10.0172	-6.25698	-3.31704	4.91408	-2.8866	-5.40568			9.35804	-4.1875	-1.95937	3.9698	-2.06795	-4.71623
71.5	2775.12	2184.93	2522.15	2640.04	2319.99	2210.38	71.5	2767.53	2257.59	2534.32	2768	2265.92	2259.63		12.5359	-1.72	0.211367	5.22006	-0.227871	-3.56113		14.0507	-5.81635	-2.46061	7.49008	-1.74556	-4.94052			13.2933	-3.76817	-1.12462	6.35507	-0.986714	-4.25083
72	2908.86	2201.02	2567.58	2759.06	2378.65	2227.69	72	2910.1	2274.96	2574.21	2934.25	2319.07	2278.62		17.3659	-1.15599	1.26079	8.06942	1.25502	-2.91646		19.1154	-5.18649	-1.35389	10.8017	-0.0300191	-4.26717			18.2407	-3.17124	-0.046553	9.43556	0.6125	-3.59181
72.5	3075.14	2224.72	2627.99	2912.39	2466.07	2252.48	72.5	3086.35	2301.06	2626.39	3147.26	2398.98	2307.33		23.3709	-0.32516	2.65628	11.7403	3.46477	-1.99337		25.3767	-4.24007	0.0939589	15.0451	2.54939	-3.24954			24.3738	-2.28262	1.37512	13.3927	3.00708	-2.62146
73	3277.87	2261.33	2709.19	3107.19	2594.02	2290.3	73	3299.47	2340.93	2696.04	3417.35	2517.01	2352.1		30.6922	0.957995	4.53188	16.4039	6.6993	-0.58473		32.9476	-2.79455	2.02671	20.4253	6.35913	-1.66261			31.8199	-0.918279	3.2793	18.4146	6.52922	-1.12367
73.5	3516.21	2318.44	2820.77	3350.38	2775.55	2348.45	73.5	3547.68	2403.14	2790.95	3751.75	2682.79	2420.91		39.2997	2.9598	7.10943	22.226	11.2879	1.58093		41.7649	-0.538701	4.66	27.0867	11.7103	0.776843			40.5323	1.21055	5.88472	24.6563	11.4991	1.17889
74	3783.24	2406.46	2974.66	3646.31	3020.5	2437.66	74	3821.82	2498.65	2921.06	4152.06	2902.81	2525.12		48.9434	6.04485	10.6643	29.3109	17.4798	4.90356		51.5034	2.92428	8.27019	35.0609	18.8126	4.47079			50.2234	4.48456	9.46726	32.1859	18.1462	4.68718
74.5	4065.68	2537.38	3183.11	3989.77	3330.31	2569.84	74.5	4107.16	2638.73	3096.73	4607.93	3175.81	2676.68		59.1433	10.6336	15.4795	37.5335	25.3111	9.82644		61.6397	8.00315	13.1446	44.142	27.6245	9.84334			60.3915	9.3184	14.312	40.8377	26.4678	9.83489
75	4343.61	2721	3455.44	4365.54	3693.27	2755.5	75	4383.14	2831.83	3326.52	5094.05	3490.03	2883.43		69.1804	17.0699	21.7703	46.5295	34.4861	16.7412		71.4436	15.0047	19.5206	53.8258	37.7672	17.1722			70.312	16.0373	20.6455	50.1776	36.1266	16.9567
75.5	4595.87	2959.97	3792.13	4749.15	4088.69	2997.07	75.5	4628.66	3079.37	3611.88	5574.97	3825.01	3145.24		78.2909	25.446	29.5479	55.7133	44.4814	25.7383		80.1654	23.9802	27.4383	63.4057	48.5801	26.4531			79.2281	24.7131	28.4931	59.5595	46.5308	26.0957
76	4806.45	3247.33	4181.61	5111.93	4487.65	3288.19	76	4829.61	3372.69	3943.63	6013.58	4155.81	3452.79		85.8956	35.5181	38.5449	64.3986	54.5664	36.5808		87.3039	34.6152	36.6435	72.1431	59.2578	37.3551			86.5998	35.0666	37.5942	68.2708	56.9121	36.9679
76.5	4966.11	3564.87	4598.87	5425.87	4858.64	3609.72	76.5	4979.39	3691.66	4301.25	6378.19	4456.63	3783.65		91.6615	46.648	48.1836	71.9146	63.9443	48.5555		92.6249	46.1805	46.5662	79.4062	68.9679	49.0837			92.1432	46.4143	47.3749	75.6604	66.4561	48.8196
77	5074.85	3885.56	5011.01	5675.03	5177.33	3935.44	77	5079.67	4009.63	4657.07	6653.95	4708.81	4109.32		95.5888	57.8886	57.7041	77.8797	72.0003	60.6866		96.187	57.7095	56.4393	84.8993	77.1083	60.628			95.8879	57.7991	57.0717	81.3895	74.5543	60.6573
77.5	5141.37	4180.83	5384.05	5856.4	5431.74	4235.07	77.5	5139.72	4299.27	4982.07	6843.62	4904.89	4401.98		97.9909	68.238	66.3212	82.2216	78.4312	71.846		98.3203	68.2114	65.4569	88.6776	83.4373	71.0024			98.1556	68.2247	65.8891	85.4496	80.9342	71.4242
78	5177.45	4429.26	5694.37	5979.38	5621.42	4486.38	78	5171.51	4540.33	5254.46	6963.46	5046.39	4642.57		99.2939	76.9456	73.4897	85.1659	83.2261	81.2058		99.4498	76.9519	73.015	91.0649	88.005	79.5308			99.3719	76.9487	73.2524	88.1154	85.6155	80.3683
78.5	5193.2	4619.19	5931.3	6059.05	5755.13	4676.98	78.5	5184.38	4723.21	5464.6	7034.63	5142.7	4822.21		99.8627	83.603	78.9629	87.0732	86.606	88.3046		99.9069	83.5825	78.8456	92.4827	91.1137	85.899			99.8848	83.5928	78.9043	89.778	88.8599	87.1018
79	5197.83	4752.13	6099.65	6112.53	5847.76	4807.71	79	5187.1	4850.86	5615.2	7078.19	5206.75	4946.14		100.03	88.2626	82.8517	88.3535	88.9475	93.1735		100.004	88.2112	83.0245	93.3503	93.181	90.292			100.017	88.2369	82.9381	90.8519	91.0642	91.7328
79.5	5196.64	4839.12	6213.82	6152.16	5913.18	4888.54	79.5	5183.77	4934.41	5718.27	7108.27	5250.34	5026.07		99.987	91.3118	85.489	89.3023	90.6012	96.184		99.8853	91.2404	85.8842	93.9495	94.5881	93.1255			99.9362	91.2761	85.6866	91.6259	92.5947	94.6548
80	5191.6	4894.89	6292.48	6185.87	5962.97	4935.45	80	5177.12	4988.12	5789	7133.28	5281.75	5077.06		99.8048	93.2663	87.3062	90.1094	91.8598	97.9309		99.6489	93.1879	87.8468	94.4478	95.602	94.933			99.7269	93.2271	87.5765	92.2786	93.7309	96.432
80.5	5183.82	4931.99	6350.6	6216.69	6004.06	4961.18	80.5	5168.14	5024.46	5841.24	7156.41	5306.95	5110.18		99.524	94.5668	88.6487	90.8473	92.8983	98.8893		99.3299	94.5055	89.2963	94.9085	96.4155	96.1069			99.427	94.5362	88.9725	92.8779	94.6569	97.4981
81	5174.81	4960.03	6398.83	6245.97	6040.08	4975.36	81	5158.32	5052.23	5883.72	7178.53	5327.98	5134.07		99.1986	95.5497	89.7627	91.5482	93.809	99.4175		98.9811	95.5124	90.4752	95.3492	97.0941	96.9541			99.0899	95.5311	90.1189	93.4487	95.4515	98.1858
81.5	5164.75	4983.57	6442.63	6273.56	6072.76	4984.54	81.5	5147.41	5075.97	5922.2	7199.5	5346.08	5152.27		98.8353	96.3746	90.7745	92.2088	94.6349	99.7594		98.5935	96.3731	91.5427	95.767	97.6784	97.599			98.7144	96.3739	91.1586	93.9879	96.1567	98.6792
82	5153.79	5004.56	6484.16	6299.56	6102.96	4990.04	82	5136.56	5096.92	5957.84	7219.51	5361.72	5167.28		98.4395	97.1104	91.7339	92.8312	95.3985	99.9643		98.2082	97.1326	92.5316	96.1655	98.1833	98.1312			98.3239	97.1215	92.1328	94.4984	96.7909	99.0477
82.5	5142.85	5022.8	6523.22	6323.48	6130.33	4991.32	82.5	5125.65	5115.29	5991.14	7238.14	5375.27	5178.73		98.0444	97.7499	92.6361	93.404	96.0902	100.012		97.8206	97.7989	93.4556	96.5366	98.6208	98.5371			97.9325	97.7744	93.0459	94.9703	97.3555	99.2745
83	5132.05	5038.23	6559.66	6345.85	6154.65	4989.65	83	5114.97	5131.47	6021.55	7255.02	5386.33	5187.8		97.6544	98.2907	93.478	93.9395	96.705	99.9499		97.4413	98.3855	94.2993	96.8728	98.9777	98.8585			97.5479	98.3381	93.8887	95.4062	97.8414	99.4042
83.5	5121.57	5051.01	6593.61	6366.77	6176.34	4986.2	83.5	5104.31	5145.16	6049.54	7270.59	5395.52	5194.49		97.2759	98.7387	94.2622	94.4403	97.2534	99.8212		97.0625	98.8819	95.0759	97.1831	99.2745	99.0959			97.1692	98.8103	94.6691	95.8117	98.2639	99.4586
84	5111.81	5061.66	6624.9	6386.9	6195.59	4980.5	84	5093.94	5156.29	6074.38	7285.72	5402.73	5199.96		96.9234	99.112	94.985	94.9222	97.7399	99.6091		96.6942	99.2853	95.7652	97.4844	99.507	99.2895			96.8088	99.1986	95.3751	96.2033	98.6234	99.4493
84.5	5103.56	5069.8	6653.87	6407.42	6212.18	4974.32	84.5	5084.2	5165.15	6096.94	7300.46	5408	5203.94		96.6256	99.397	95.6542	95.4135	98.1593	99.3788		96.3482	99.6067	96.3912	97.7782	99.6773	99.4308			96.4869	99.5018	96.0227	96.5958	98.9183	99.4048
85	5096.74	5076.46	6681.66	6429.97	6227.04	4969.25	85	5075.44	5171.81	6118.04	7316.18	5411.62	5207.68		96.3791	99.6305	96.296	95.9533	98.5348	99.19		96.037	99.848	96.9768	98.0912	99.7942	99.5632			96.208	99.7392	96.6364	97.0222	99.1645	99.3766
85.5	5092	5081.77	6709.19	6455.03	6240.81	4965.13	85.5	5068.07	5175.63	6138.6	7333.69	5414.21	5211.62		96.208	99.8168	96.9321	96.5533	98.883	99.0365		95.7751	99.9867	97.5473	98.44	99.8778	99.7029			95.9916	99.9018	97.2397	97.4967	99.3804	99.3697
86	5089.25	5085.34	6737.01	6483.2	6253.98	4961.74	86	5062.2	5176.85	6159.2	7353.35	5416.04	5215.37		96.1086	99.9419	97.5746	97.2277	99.2158	98.9101		95.5665	100.031	98.1188	98.8316	99.9367	99.8358			95.8375	99.9863	97.8467	98.0297	99.5763	99.3729
86.5	5088.63	5087.2	6765.69	6515.08	6266.57	4959.45	86.5	5058.19	5175.92	6180.58	7374.97	5417.54	5218.43		96.0864	100.007	98.2373	97.9909	99.5341	98.825		95.4243	99.9971	98.712	99.2623	99.9852	99.9442			95.7553	100.002	98.4746	98.6266	99.7596	99.3846
87	5089.68	5086.98	6795.37	6548.69	6279.24	4957.55	87	5055.89	5173.5	6202.45	7397.92	5418.68	5220.31		96.1243	99.9992	98.9227	98.7955	99.8545	98.7541		95.3426	99.9093	99.3187	99.7196	100.022	100.011			95.7335	99.9542	99.1207	99.2576	99.9382	99.3826
87.5	5088.7	5079.15	6819.11	6575.75	6285.06	4951.67	87.5	5051.66	5164.95	6218.73	7411.62	5414.29	5214.74		96.0889	99.7248	99.4712	99.4434	100.001	98.5352		95.1921	99.5992	99.7704	99.9925	99.8802	99.8136			95.6405	99.662	99.6208	99.7179	99.9409	99.1744
88	5084.47	5063.04	6835.48	6593.1	6282.34	4940.75	88	5044.36	5149.5	6227.48	7412.37	5402.43	5198.63		95.936	99.1602	99.8493	99.8587	99.9328	98.1285		94.9329	99.0392	100.013	100.007	99.4973	99.2426			95.4345	99.0997	99.9313	99.9331	99.715	98.6855
88.5	5075.75	5038.03	6842.8	6599.01	6270.4	4924.4	88.5	5033.04	5126.99	6226.71	7397.34	5381.56	5172.11		95.6211	98.2834	100.019	100	99.631	97.5196		94.5309	98.2229	99.992	99.708	98.8237	98.3022			95.076	98.2532	100.005	99.8542	99.2274	97.9109
89	5060.45	5002.25	6838.38	6591.03	6247.8	4901.22	89	5015.3	5095.72	6213.94	7363.39	5350	5133.62		95.0685	97.0293	99.9164	99.8091	99.0596	96.6563		93.9006	97.0893	99.6377	99.0317	97.8052	96.938			94.4846	97.0593	99.7771	99.4204	98.4324	96.7971
89.5	5037.11	4955.76	6819.86	6569.65	6213.18	4870.24	89.5	4989.67	5053.97	6187.48	7308.67	5306.2	5082.42		94.2258	95.4	99.4887	99.2973	98.1846	95.5025		92.99	95.5755	98.9034	97.9415	96.3913	95.1229			93.6079	95.4878	99.196	98.6194	97.2879	95.3127
90	5010.89	4906.7	6797.39	6546.86	6177.83	4837.92	90	4961.18	5009.98	6156.15	7248.39	5257.79	5028.09		93.2786	93.6802	98.9695	98.7517	97.291	94.2988		91.9778	93.9805	98.0341	96.7408	94.8286	93.1972			92.6282	93.8304	98.5018	97.7462	96.0598	93.748
90.5	4981.13	4855.48	6771.21	6525.19	6143.54	4805.55	90.5	4929.21	4964.65	6119.97	7185.6	5206.09	4973.18		92.2042	91.8849	98.3648	98.2329	96.4241	93.093		90.8422	92.3369	97.0303	95.4899	93.1599	91.2507			91.5232	92.1109	97.6976	96.8614	94.792	92.1718
91	4947.54	4802.53	6740.74	6504.59	6109.66	4772.55	91	4893.62	4917.68	6079.53	7121.11	5151.76	4917.06		90.9911	90.029	97.6608	97.7397	95.5677	91.864		89.5781	90.634	95.9083	94.2053	91.4061	89.2612			90.2846	90.3315	96.7846	95.9725	93.4869	90.5626
91.5	4911.55	4749.44	6707.97	6485.81	6077.56	4739.37	91.5	4856.32	4870.6	6036.42	7057.25	5095.62	4862.11		89.6911	88.1684	96.9038	97.2901	94.7564	90.6282		88.2528	88.9266	94.712	92.9333	89.5938	87.3133			88.9719	88.5475	95.8079	95.1117	92.1751	88.9707
92	4874.11	4697.22	6674.36	6469.26	6047.81	4707.9	92	4818.16	4824.96	5992.11	6996.28	5039.52	4809.51		88.3391	86.3379	96.1275	96.894	94.0043	89.4562		86.8975	87.2719	93.4825	91.7187	87.7831	85.4488			87.6183	86.8049	94.805	94.3064	90.8937	87.4525
92.5	4833.37	4643.51	6635.53	6449.48	6015.81	4675.57	92.5	4777.11	4778.17	5943.08	6932.18	4981.28	4755.86		86.8677	84.4552	95.2306	96.4204	93.1955	88.2521		85.4392	85.5754	92.1222	90.4417	85.903	83.547			86.1534	85.0153	93.6764	93.4311	89.5493	85.8996
93	4790.89	4589.52	6591.72	6425.98	5980.77	4642.26	93	4734.88	4731.46	5892.03	6865.74	4922.24	4702.47		85.3335	82.5629	94.2184	95.8578	92.3096	87.0115		83.9389	83.8818	90.7055	89.1184	83.9974	81.6544			84.6362	83.2223	92.462	92.4881	88.1535	84.3329
93.5	4748.13	4536.67	6545.46	6399.9	5943.57	4609.34	93.5	4692.56	4685.81	5840.08	6798.42	4862.93	4650.85		83.7894	80.7103	93.1498	95.2335	91.3694	85.7855		82.4354	82.2265	89.2643	87.7774	82.0831	79.8244			83.1124	81.4684	91.207	91.5054	86.7262	82.8049
94	4705.6	4486.01	6496.21	6371.07	5903.47	4576.99	94	4650.79	4642.4	5788.94	6732.17	4805.99	4601.28		82.2534	78.9349	92.0122	94.5431	90.3556	84.5808		80.9518	80.6528	87.8452	86.4575	80.2449	78.0674			81.6026	79.7939	89.9287	90.5003	85.3003	81.3241
94.5	4663.14	4435.99	6445.74	6341.42	5862.88	4544.9	94.5	4608.93	4599.86	5737.96	6665.66	4749.43	4552.62		80.7201	77.1815	90.8463	93.8333	89.3297	83.3855		79.4648	79.1101	86.4306	85.1327	78.4192	76.3426			80.0925	78.1458	88.6384	89.483	83.8745	79.864
95	4622.26	4389.88	6392.99	6307.95	5817.91	4512.55	95	4569.57	4560.87	5690.25	6602.78	4697.4	4508.07		79.2439	75.5654	89.6278	93.032	88.1928	82.1808		78.0663	77.6965	85.1068	83.88	76.7397	74.7631			78.6551	76.6309	87.3673	88.456	82.4662	78.4719

## Sheet: Fig. 4b DNA
NUC167 set1	Temperature (°C)	NUC H2A	NUC H2AX	NUC gH2AX	NUC H2Adm	NUC H2AXdm		NUC167 set2	Temperature (°C)	NUC H2A	NUC H2AX	NUC gH2AX	NUC H2Adm	NUC H2AXdm		set1 normalized	NUC H2A	NUC H2AX	NUC gH2AX	NUC H2Adm	NUC H2AXdm		set2 normalized	NUC H2A	NUC H2AX	NUC gH2AX	NUC H2Adm	NUC H2AXdm
	25.17	0.672741	0.667998	0.765198	0.775355	0.742497			25.08	0.689837	0.669801	0.770797	0.783097	0.767145		25.08	0.00966888	0.0191567	0.0198525	0.0128465	0.0254423		25.08	0.0095258	0.000193756	0.0263862	0.00717816	0.0118579
	25.57	0.672314	0.667322	0.76436	0.7759	0.741692			25.62	0.689182	0.671987	0.769254	0.783961	0.766803		25.62	-0.0919554	-0.113179	-0.150386	0.13889	-0.184777		25.62	-0.158243	0.45209	-0.392026	0.0712386	-0.078685
	26.22	0.672835	0.667031	0.764613	0.46508	0.743455			26.27	0.68934	0.671238	0.770084	0.783047	0.76638		26.27	0.0320047	-0.170144	-0.099054	-71.86	0.275502		26.27	-0.117769	0.297231	-0.167038	0.00351807	-0.19059
	26.57	0.672317	0.667194	0.763939	0.77429	0.745637			26.82	0.689495	0.670841	0.770807	0.782025	0.766166		26.82	-0.0910478	-0.138151	-0.235826	-0.234008	0.845076		26.82	-0.0780733	0.215249	0.0290529	-0.0723183	-0.247276
	27.22	0.671811	0.66734	0.763459	0.774154	0.745598			27.47	0.689356	0.670381	0.770297	0.78261	0.765892		27.47	-0.211562	-0.109668	-0.333451	-0.265543	0.834945		27.47	-0.113543	0.120216	-0.109389	-0.0288923	-0.319738
	27.87	0.672663	0.667356	0.762246	0.774146	0.744004			28.12	0.689359	0.670631	0.769039	0.781877	0.765246		28.12	-0.00875284	-0.106414	-0.580034	-0.267242	0.418926		28.12	-0.112857	0.171762	-0.450306	-0.0832499	-0.490632
	28.52	0.671793	0.667806	0.762965	0.774338	0.743599			28.82	0.688631	0.670843	0.768957	0.782195	0.764663		28.82	-0.215788	-0.0183652	-0.433874	-0.222949	0.31307		28.82	-0.299222	0.21568	-0.472625	-0.0596759	-0.645118
	29.17	0.673594	0.667517	0.762807	0.774858	0.743541			29.47	0.688748	0.672315	0.768383	0.782979	0.764626		29.47	0.212776	-0.0750387	-0.465936	-0.102497	0.29799		29.47	-0.269351	0.519938	-0.628295	-0.00156097	-0.654853
	29.82	0.673696	0.667015	0.763048	0.774397	0.743282			30.12	0.688223	0.672309	0.768172	0.782633	0.76507		30.12	0.23687	-0.173142	-0.416917	-0.209169	0.230417		30.12	-0.403572	0.518694	-0.685443	-0.0272523	-0.537268
	30.47	0.673081	0.667583	0.762649	0.774597	0.743797			30.77	0.688186	0.671131	0.769782	0.783283	0.764217		30.77	0.0906308	-0.0620921	-0.49807	-0.162737	0.364722		30.77	-0.413062	0.275112	-0.248994	0.0210052	-0.76316
	31.17	0.672192	0.667123	0.762402	0.774579	0.744941			31.42	0.68837	0.672486	0.768993	0.78273	0.76614		31.42	-0.120886	-0.151949	-0.54819	-0.166975	0.663539		31.42	-0.366089	0.555341	-0.462863	-0.0199984	-0.253981
	31.87	0.671716	0.667751	0.761902	0.774447	0.745057			32.17	0.688706	0.671999	0.76816	0.78397	0.765368		32.17	-0.234167	-0.0291307	-0.649909	-0.197682	0.693715		32.17	-0.280015	0.454616	-0.688659	0.0719414	-0.458337
	32.52	0.672267	0.667431	0.76279	0.774849	0.745475			32.82	0.687994	0.672044	0.768549	0.78361	0.764032		32.82	-0.103003	-0.0917527	-0.469436	-0.104485	0.802917		32.82	-0.46217	0.463821	-0.583123	0.0452289	-0.812084
	33.22	0.671567	0.667564	0.761762	0.774607	0.744936			33.52	0.687574	0.672794	0.769356	0.782768	0.764476		33.52	-0.26955	-0.0658245	-0.678289	-0.160555	0.662185		33.52	-0.569831	0.619025	-0.364406	-0.0171782	-0.6945
	33.87	0.672301	0.667397	0.761854	0.774893	0.744674			34.12	0.688323	0.672749	0.768666	0.782331	0.764587		34.12	-0.0949761	-0.0984476	-0.659708	-0.0942127	0.593694		34.12	-0.378095	0.609733	-0.551494	-0.0495886	-0.665044
	34.57	0.672134	0.667716	0.761354	0.77414	0.744005			34.82	0.687657	0.672029	0.767536	0.782461	0.764768		34.82	-0.134627	-0.0360589	-0.761246	-0.268622	0.419066		34.82	-0.54861	0.460913	-0.857922	-0.0399742	-0.617336
	35.2	0.672228	0.666791	0.762143	0.774436	0.743794			35.57	0.687268	0.67266	0.767582	0.781997	0.76439		35.57	-0.112348	-0.216962	-0.600951	-0.200195	0.36399		35.57	-0.647941	0.591176	-0.845316	-0.0744047	-0.717202
	35.97	0.672014	0.666813	0.760796	0.774763	0.743632			36.22	0.687166	0.672155	0.766542	0.781921	0.764014		36.22	-0.163217	-0.212611	-0.874629	-0.124353	0.321707		36.22	-0.674211	0.486889	-1.12755	-0.080023	-0.81688
	36.62	0.672564	0.667021	0.761612	0.775353	0.743558			36.87	0.687181	0.672901	0.767008	0.782513	0.763813		36.87	-0.0324642	-0.171952	-0.708775	0.012239	0.302269		36.87	-0.670443	0.641095	-1.00113	-0.0361196	-0.870143
	37.32	0.672639	0.667786	0.761427	0.776236	0.743605			37.62	0.686629	0.672512	0.766565	0.781946	0.763741		37.62	-0.0145105	-0.0222142	-0.746335	0.216831	0.314719		37.62	-0.811575	0.560665	-1.12116	-0.0781488	-0.88909
	38.02	0.672791	0.666417	0.761827	0.775972	0.743128			38.32	0.686454	0.672845	0.766086	0.781507	0.762685		38.32	0.0216097	-0.290104	-0.66505	0.155679	0.190125		38.32	-0.856458	0.629548	-1.25099	-0.110705	-1.16856
	38.72	0.67259	0.666496	0.761519	0.775669	0.742292			38.97	0.686282	0.673318	0.765988	0.781696	0.761699		38.97	-0.0262811	-0.27465	-0.727695	0.0854849	-0.0281707		38.97	-0.900425	0.727316	-1.27768	-0.0967145	-1.42962
	39.42	0.672067	0.666745	0.76126	0.776024	0.743182			39.67	0.686463	0.673439	0.765905	0.781783	0.761723		39.67	-0.150567	-0.226024	-0.780407	0.167678	0.204194		39.67	-0.854078	0.752233	-1.30021	-0.0902872	-1.42315
	40.12	0.672694	0.666343	0.761275	0.776289	0.742949			40.32	0.686164	0.674092	0.765969	0.78201	0.761008		40.32	-0.00147775	-0.304742	-0.777234	0.229119	0.143251		40.32	-0.930678	0.887264	-1.28286	-0.073388	-1.6125
	40.77	0.672877	0.666137	0.760989	0.776533	0.742244			40.98	0.685545	0.674511	0.765759	0.781645	0.760482		40.98	0.0421586	-0.345087	-0.835409	0.285672	-0.0406986		40.98	-1.08916	0.973966	-1.33975	-0.100512	-1.7518
	41.47	0.672889	0.666361	0.760627	0.776002	0.741767			41.72	0.685219	0.674934	0.765273	0.781875	0.759927		41.72	0.0448956	-0.301185	-0.90887	0.162666	-0.165293		41.72	-1.17261	1.06143	-1.47146	-0.08344	-1.89865
	42.17	0.67262	0.66613	0.760516	0.77686	0.74072			42.42	0.684804	0.675393	0.765071	0.781857	0.759737		42.42	-0.0190486	-0.346288	-0.931581	0.361431	-0.438711		42.42	-1.27882	1.15629	-1.52618	-0.0847484	-1.94885
	42.82	0.673082	0.666145	0.759277	0.775612	0.740596			43.07	0.68532	0.675122	0.764927	0.78187	0.759181		43.07	0.0907726	-0.343489	-1.18329	0.0722578	-0.47091		43.07	-1.14678	1.1002	-1.5654	-0.0838069	-2.09595
	43.52	0.672836	0.666193	0.75918	0.776016	0.739577			43.7	0.684649	0.675092	0.76455	0.781503	0.758518		43.7	0.0323308	-0.333936	-1.2031	0.165966	-0.737061		43.7	-1.31844	1.0941	-1.66745	-0.111054	-2.27155
	44.17	0.672967	0.665729	0.75875	0.776131	0.738857			44.42	0.683862	0.676289	0.764382	0.781918	0.757358		44.42	0.0634733	-0.424924	-1.29047	0.192544	-0.925042		44.42	-1.51975	1.34149	-1.71303	-0.0802529	-2.57867
	44.87	0.673213	0.666214	0.758222	0.77644	0.738374			45.12	0.683846	0.675972	0.764325	0.781627	0.758856		45.12	0.122071	-0.329959	-1.39761	0.264078	-1.05116		45.12	-1.52387	1.2759	-1.72862	-0.101789	-2.18203
	45.51	0.672921	0.665545	0.757313	0.775388	0.737719			45.82	0.68348	0.676338	0.764205	0.781878	0.757706		45.82	0.052511	-0.460743	-1.5825	0.0204955	-1.22232		45.82	-1.61768	1.35168	-1.76111	-0.0832322	-2.48638
	46.12	0.672588	0.665018	0.757205	0.775701	0.736744			46.47	0.683307	0.676496	0.763722	0.782266	0.757731		46.47	-0.0265789	-0.563943	-1.60429	0.0929683	-1.47681		46.47	-1.662	1.38438	-1.89208	-0.0544378	-2.47993
	46.92	0.672465	0.664888	0.757215	0.775256	0.736589			47.17	0.683165	0.676204	0.763419	0.780975	0.757489		47.17	-0.0559771	-0.589475	-1.60229	-0.0101421	-1.51726		47.17	-1.69818	1.32387	-1.97415	-0.150215	-2.54393
	47.56	0.672714	0.664983	0.75716	0.775181	0.735823			47.82	0.683025	0.676325	0.762757	0.780797	0.755921		47.82	0.00337231	-0.570755	-1.61355	-0.0275941	-1.71721		47.82	-1.73417	1.34903	-2.15377	-0.163383	-2.95908
	48.27	0.672295	0.665128	0.757166	0.775149	0.735563			48.52	0.68254	0.676072	0.762746	0.780355	0.755713		48.52	-0.0963375	-0.542424	-1.61233	-0.034967	-1.78501		48.52	-1.85819	1.29671	-2.15683	-0.196191	-3.01395
	49.02	0.672505	0.66491	0.756909	0.775841	0.735115			49.17	0.682353	0.675606	0.761575	0.781088	0.754565		49.17	-0.0463762	-0.585043	-1.6645	0.125387	-1.90215		49.17	-1.90614	1.20037	-2.47436	-0.141825	-3.3178
	49.67	0.672133	0.664811	0.757296	0.775383	0.73591			49.87	0.681762	0.675873	0.760994	0.778996	0.754067		49.87	-0.134826	-0.604556	-1.58579	0.0193357	-1.69447		49.87	-2.05729	1.25553	-2.63174	-0.296932	-3.44976
	50.3	0.672553	0.664548	0.756865	0.775433	0.734764			50.57	0.681412	0.676392	0.760616	0.77906	0.751532		50.57	-0.0350169	-0.655992	-1.67345	0.0308646	-1.99383		50.57	-2.14687	1.36293	-2.73432	-0.292162	-4.1208
	50.97	0.672263	0.664667	0.757057	0.776428	0.735414			51.22	0.681015	0.675967	0.759221	0.7785	0.74929		51.22	-0.103925	-0.632572	-1.63437	0.261399	-1.82411		51.22	-2.24859	1.27497	-3.11265	-0.333723	-4.7142
	51.72	0.672136	0.664335	0.757085	0.775468	0.734354			51.92	0.680762	0.674597	0.758549	0.778486	0.747112		51.92	-0.134089	-0.697562	-1.6287	0.0389554	-2.10068		51.92	-2.31339	0.991662	-3.29473	-0.334793	-5.29075
	52.32	0.671773	0.663991	0.75703	0.776076	0.732259			52.52	0.680192	0.668001	0.758237	0.777238	0.746949		52.52	-0.220581	-0.764954	-1.63987	0.179842	-2.64779		52.52	-2.4591	-0.371975	-3.37945	-0.427356	-5.33388
	53.07	0.671345	0.664128	0.757691	0.776835	0.731323			53.22	0.679476	0.66803	0.757273	0.775757	0.746759		53.22	-0.322489	-0.738034	-1.50556	0.355673	-2.89228		53.22	-2.64249	-0.365887	-3.64074	-0.537128	-5.38407
	53.72	0.670488	0.664095	0.756972	0.776248	0.729587			53.92	0.679067	0.66778	0.756403	0.775114	0.747036		53.92	-0.526347	-0.744566	-1.6516	0.219537	-3.34543		53.92	-2.74704	-0.417593	-3.87655	-0.584837	-5.31064
	54.42	0.670784	0.66423	0.75696	0.776386	0.728926			54.62	0.67886	0.667195	0.754422	0.774665	0.747796		54.62	-0.455979	-0.718206	-1.65418	0.251596	-3.51794		54.62	-2.80016	-0.538491	-4.41372	-0.618162	-5.10946
	55.07	0.6699	0.663908	0.757485	0.775778	0.727116			55.22	0.679129	0.668467	0.753224	0.774408	0.747084		55.22	-0.66612	-0.781132	-1.54736	0.110807	-3.99062		55.22	-2.73131	-0.275525	-4.7387	-0.637223	-5.29797
	55.72	0.66977	0.663791	0.757813	0.776042	0.726423			55.92	0.678006	0.667633	0.752444	0.773379	0.746895		55.92	-0.697092	-0.804016	-1.48083	0.171903	-4.17161		55.92	-3.0187	-0.447907	-4.95012	-0.713488	-5.34798
	56.37	0.66866	0.663667	0.757078	0.775708	0.72512			56.67	0.677602	0.667901	0.752042	0.774117	0.747011		56.67	-0.961208	-0.828381	-1.63015	0.0946251	-4.51183		56.67	-3.12203	-0.392615	-5.05898	-0.658799	-5.31725
	57.06	0.668082	0.663121	0.756627	0.775133	0.723616			57.32	0.676737	0.666624	0.74829	0.772735	0.74808		57.32	-1.09874	-0.93515	-1.72181	-0.0386121	-4.90448		57.32	-3.34336	-0.656616	-6.07646	-0.761281	-5.03441
	57.77	0.668443	0.663447	0.755726	0.775103	0.722171			58.02	0.676974	0.665791	0.749173	0.7701	0.746985		58.02	-1.01276	-0.87135	-1.90482	-0.0455846	-5.28169		58.02	-3.28284	-0.828886	-5.83696	-0.95669	-5.32416
	58.47	0.668191	0.662958	0.753886	0.773406	0.721924			58.67	0.677263	0.666112	0.748347	0.770407	0.745775		58.67	-1.07273	-0.967108	-2.27882	-0.438627	-5.34626		58.67	-3.2089	-0.762356	-6.0609	-0.93392	-5.64445
	59.12	0.667686	0.662615	0.753925	0.772933	0.720949			59.32	0.676102	0.666308	0.747596	0.772164	0.745096		59.32	-1.1929	-1.03427	-2.27095	-0.548186	-5.60069		59.32	-3.50597	-0.722037	-6.26454	-0.803589	-5.82413
	59.82	0.667495	0.66248	0.753348	0.772885	0.720349			59.97	0.675603	0.665343	0.746344	0.77162	0.744634		59.97	-1.23848	-1.06059	-2.38807	-0.559507	-5.75748		59.97	-3.63373	-0.921343	-6.604	-0.843969	-5.94654
	60.47	0.667025	0.662755	0.754319	0.77046	0.719304			60.72	0.675327	0.666199	0.744976	0.771473	0.743759		60.72	-1.35029	-1.00672	-2.19082	-1.12124	-6.03033		60.72	-3.70444	-0.744415	-6.97503	-0.85487	-6.1781
	61.17	0.666736	0.66266	0.755128	0.770675	0.718274			61.27	0.674788	0.665406	0.744827	0.770115	0.742664		61.27	-1.41904	-1.02546	-2.02645	-1.07133	-6.2993		61.27	-3.84226	-0.908355	-7.01538	-0.955571	-6.46803
	61.82	0.66659	0.661811	0.754627	0.770111	0.716676			61.95	0.675093	0.665687	0.743752	0.768495	0.740463		61.95	-1.45376	-1.1915	-2.12825	-1.20203	-6.71647		61.95	-3.76436	-0.850315	-7.30704	-1.07573	-7.0505
	62.52	0.666358	0.662605	0.755428	0.769643	0.716387			62.67	0.674322	0.665575	0.743147	0.767539	0.739527		62.67	-1.50894	-1.0361	-1.96549	-1.3103	-6.79188		62.67	-3.96148	-0.873457	-7.47098	-1.14659	-7.29831
	63.17	0.666688	0.662029	0.754959	0.76765	0.714855			63.37	0.673942	0.666006	0.742578	0.766044	0.738932		63.37	-1.4304	-1.14883	-2.06082	-1.77206	-7.19193		63.37	-4.05889	-0.784389	-7.62517	-1.25748	-7.45589
	63.87	0.665272	0.662553	0.754198	0.768712	0.71289			63.97	0.673324	0.665198	0.742136	0.766981	0.737732		63.97	-1.76731	-1.04625	-2.21547	-1.52604	-7.70495		63.97	-4.21716	-0.951497	-7.74522	-1.18801	-7.77338
	64.62	0.664628	0.661957	0.753922	0.768276	0.713321			64.67	0.672284	0.665057	0.739843	0.76657	0.736468		64.67	-1.92046	-1.16296	-2.27157	-1.62702	-7.59247		64.67	-4.48328	-0.980529	-8.36693	-1.21851	-8.108
	65.22	0.663438	0.662124	0.754374	0.768756	0.712381			65.37	0.672698	0.665377	0.737385	0.765396	0.736226		65.37	-2.20366	-1.13032	-2.17967	-1.51586	-7.83783		65.37	-4.37716	-0.914492	-9.03336	-1.30558	-8.17215
	65.97	0.66242	0.661751	0.75223	0.768543	0.711718			65.97	0.672303	0.665297	0.737155	0.766133	0.733981		65.97	-2.44593	-1.2033	-2.61537	-1.56526	-8.01104		65.97	-4.47841	-0.930905	-9.09568	-1.25089	-8.76635
	66.62	0.662388	0.66101	0.751355	0.769495	0.714949			66.72	0.672058	0.664562	0.737346	0.762309	0.732729		66.72	-2.45354	-1.34823	-2.79306	-1.34472	-7.16724		66.72	-4.54118	-1.08297	-9.04398	-1.53447	-9.0976
	67.27	0.661125	0.661568	0.75125	0.768961	0.713612			67.32	0.672597	0.664408	0.734545	0.764	0.731727		67.32	-2.75387	-1.23901	-2.81439	-1.46828	-7.51635		67.32	-4.40325	-1.11467	-9.80355	-1.40909	-9.36284
	68.02	0.66104	0.661119	0.750183	0.767651	0.712843			68.02	0.67271	0.663975	0.73389	0.766825	0.730232		68.02	-2.77415	-1.32702	-3.03131	-1.77179	-7.71712		68.02	-4.37418	-1.20417	-9.98094	-1.19958	-9.7586
	68.62	0.660643	0.661289	0.750778	0.767279	0.706967			68.67	0.672243	0.66334	0.732653	0.768785	0.72784		68.67	-2.86878	-1.29357	-2.91043	-1.8579	-9.25139		68.67	-4.49362	-1.33548	-10.3163	-1.05425	-10.3918
	69.07	0.660481	0.661096	0.748712	0.769327	0.70259			69.37	0.674083	0.663957	0.731152	0.76668	0.725327		69.37	-2.90719	-1.33148	-3.33028	-1.3836	-10.3942		69.37	-4.02289	-1.20799	-10.7235	-1.21032	-11.057
	69.87	0.662335	0.661566	0.748019	0.767765	0.700184			70.07	0.678825	0.664821	0.72929	0.767528	0.723099		70.07	-2.46619	-1.23944	-3.47109	-1.74533	-11.0225		70.07	-2.80904	-1.02939	-11.2284	-1.14745	-11.6465
	70.42	0.667842	0.661076	0.748175	0.776797	0.699843			70.66	0.688822	0.663674	0.728083	0.773275	0.720145		70.66	-1.15588	-1.33527	-3.43926	0.346685	-11.1115		70.66	-0.250297	-1.26653	-11.5555	-0.721237	-12.4286
	71.27	0.679082	0.661731	0.748787	0.781255	0.696713			71.37	0.706945	0.662219	0.727355	0.779971	0.716746		71.37	1.51835	-1.20715	-3.31506	1.37938	-11.9286		71.37	4.38822	-1.56721	-11.7529	-0.224628	-13.3283
	72.07	0.700491	0.661382	0.74835	0.7817	0.696242			72.07	0.735442	0.663537	0.728428	0.797894	0.720803		72.07	6.61224	-1.27545	-3.40387	1.48243	-12.0518		72.07	11.6822	-1.2949	-11.4621	1.10459	-12.2545
	72.82	0.737971	0.661783	0.748571	0.798534	0.703389			72.72	0.787039	0.661504	0.730671	0.83013	0.742397		72.72	15.5297	-1.19706	-3.35887	5.38195	-10.1858		72.72	24.8884	-1.71508	-10.8539	3.49529	-6.53864
	73.52	0.796971	0.662057	0.751806	0.83721	0.718297			73.47	0.856428	0.66571	0.74065	0.893578	0.793338		73.47	29.5672	-1.14337	-2.70143	14.3409	-6.29324		73.47	42.6486	-0.845645	-8.14815	8.20068	6.94502
	74.22	0.878608	0.667441	0.76326	0.896811	0.754822			74.12	0.925211	0.675262	0.764432	1.01558	0.869565		74.12	48.9907	-0.0898165	-0.373931	28.1472	3.24327		74.12	60.2538	1.12928	-1.69956	17.2489	27.1216
	74.87	0.952062	0.69451	0.789027	0.989858	0.823506			74.72	0.974712	0.709926	0.799964	1.17978	0.951774		74.72	66.4672	5.2072	4.86219	49.7007	21.1766		74.72	72.9235	8.29562	7.93486	29.426	48.8815
	75.57	0.990411	0.769041	0.839783	1.08382	0.912581			75.42	1.01325	0.791769	0.851263	1.32169	1.01655		75.42	75.5915	19.7916	15.1763	71.4656	44.4337		75.42	82.7869	25.2158	21.8448	39.9505	66.0259
	76.27	1.00723	0.888246	0.912353	1.13759	0.99156			76.02	1.02807	0.903963	0.906097	1.43304	1.04503		76.02	79.5939	43.118	29.9233	83.9216	65.0549		76.02	86.58	48.4107	36.7129	48.2083	73.5663
	76.92	1.00715	1.01573	0.985114	1.1469	1.0322			76.72	1.02551	1.01328	0.967082	1.48033	1.05531		76.72	79.5753	68.0641	44.7091	86.0792	75.6671		76.72	85.9253	71.0108	53.2489	51.7153	76.2852
	77.62	1.00529	1.09487	1.04415	1.14062	1.04523			77.32	1.00449	1.05304	1.01128	1.51859	1.05939		77.32	79.1312	83.5508	56.7053	84.6236	79.0682		77.32	80.5447	79.2318	65.2337	54.5525	77.365
	78.27	1.01175	1.12166	1.07568	1.12491	1.0491			77.96	0.983777	1.05348	1.02348	1.56364	1.06236		77.96	80.6696	88.7935	63.1122	80.9856	80.0791		77.96	75.2437	79.321	68.5404	57.8936	78.1525
	78.57	1.00762	1.12629	1.08984	1.10347	1.04435			78.67	0.979969	1.05086	1.01824	1.61217	1.06268		78.67	79.6866	89.6991	65.9911	76.017	78.839		78.67	74.2691	78.7795	67.1213	61.493	78.2368
	79.32	0.998635	1.12735	1.09836	1.09432	1.04868			79.32	0.97135	1.05279	1.0134	1.64535	1.06006		79.32	77.5481	89.9057	67.7214	73.8983	79.9689		79.32	72.0631	79.18	65.8084	63.9535	77.5437
	80.07	0.994485	1.12653	1.11469	1.10581	1.05355			80.02	0.971795	1.0614	1.00219	1.67619	1.05569		80.02	76.5608	89.7471	71.0404	76.5601	81.2399		80.02	72.1769	80.959	62.7677	66.2405	76.388
	80.82	0.999431	1.12845	1.12721	1.1035	1.05135			80.72	0.971412	1.07259	0.996181	1.70021	1.05341		80.72	77.7377	90.1214	73.5852	76.0257	80.6666		80.72	72.0787	83.2731	61.139	68.0221	75.7833
	81.56	1.00673	1.12409	1.11441	1.09537	1.05047			81.42	0.971313	1.06741	0.972909	1.71498	1.04978		81.42	79.4737	89.2689	70.9843	74.141	80.4372		81.42	72.0535	82.2015	54.829	69.1174	74.8228
	82.32	1.01124	1.11846	1.10352	1.07866	1.05183			82.12	0.974939	1.07013	0.976355	1.72903	1.04529		82.12	80.5462	88.1663	68.7706	70.2721	80.7917		82.12	72.9815	82.7643	55.7634	70.1593	73.6345
	82.97	0.999257	1.10774	1.11165	1.07383	1.04937			82.82	0.981826	1.07018	0.972106	1.7486	1.04332		82.82	77.6963	86.0691	70.4228	69.1517	80.1477		82.82	74.7443	82.7753	54.6112	71.6108	73.112
	83.56	0.987113	1.09761	1.10203	1.08561	1.04671			83.57	0.989161	1.08043	0.981755	1.76478	1.04472		83.57	74.8068	84.0879	68.4677	71.8817	79.4548		83.57	76.6218	84.8944	57.2276	72.811	73.4844
	84.32	1.02343	1.09662	1.10547	1.07371	1.04858			84.27	0.993044	1.0711	0.973669	1.77076	1.04703		84.27	83.4474	83.8935	69.1678	69.1255	79.9429		84.27	77.6155	82.9644	55.035	73.2539	74.0952
	84.97	1.00479	1.08761	1.12039	1.09838	1.04857			84.92	1.00495	1.07702	0.986465	1.78983	1.05262		84.92	79.012	82.1305	72.1984	74.8382	79.9411		84.92	80.6628	84.1895	58.5046	74.6686	75.5744
	85.72	1.01242	1.08196	1.13239	1.11195	1.05337			85.62	1.01111	1.08627	1.01029	1.79723	1.06352		85.62	80.8274	81.0241	74.6381	77.9814	81.1942		85.62	82.24	86.1012	64.964	75.2172	78.4588
	86.37	1.00917	1.09078	1.1472	1.10228	1.05776			86.32	1.01644	1.09595	1.02653	1.84138	1.08323		86.32	80.0538	82.7511	77.6462	75.7415	82.3405		86.32	83.604	88.1027	69.369	78.4915	83.6754
	87.07	1.01795	1.09203	1.16023	1.11329	1.07114			87.02	1.03229	1.10579	1.06945	1.90842	1.10525		87.02	82.1439	82.9959	80.2944	78.2938	85.8328		87.02	87.6602	90.1358	81.0057	83.4637	89.5053
	87.72	1.0408	1.10552	1.17113	1.16857	1.08448			87.67	1.04266	1.11056	1.0965	1.95017	1.12369		87.67	87.5792	85.6341	82.5097	91.0969	89.3166		87.67	90.3157	91.1227	88.3402	86.5595	94.3868
	88.47	1.05752	1.1272	1.19898	1.17436	1.09773			88.37	1.06263	1.12078	1.10527	1.98328	1.12454		88.37	91.5589	89.8771	88.1697	92.4401	92.7766		88.37	95.4273	93.2347	90.7182	89.0148	94.6117
	89.12	1.07324	1.13101	1.20163	1.17572	1.11297			89.07	1.06041	1.12496	1.10418	2.02731	1.12034		89.07	95.2979	90.6228	88.7079	92.755	96.7534		89.07	94.8578	94.0995	90.4243	92.2804	93.5004
	89.37	1.07372	1.13641	1.19932	1.17727	1.11181			89.77	1.05731	1.12038	1.0971	2.04967	1.11677		89.77	95.4135	91.6805	88.2373	93.1127	96.4514		89.77	94.0636	93.1529	88.5039	93.939	92.5531
	89.87	1.07254	1.13554	1.19852	1.17713	1.11127			90.42	1.05077	1.1161	1.09582	2.07491	1.11217		90.42	95.1324	91.5101	88.0755	93.0798	96.3109		90.42	92.3893	92.2685	88.1564	95.8109	91.3376
	90.46	1.06447	1.14054	1.20932	1.17376	1.11029			91.08	1.05029	1.11394	1.10673	2.08966	1.11601		91.08	93.2113	92.487	90.2703	92.301	96.0548		91.08	92.2688	91.8212	91.115	96.9046	92.3532
	91.32	1.06501	1.14295	1.22086	1.17865	1.10902			91.82	1.05275	1.12056	1.11875	2.10592	1.12837		91.82	93.3414	92.9601	92.6145	93.4333	95.722		91.82	92.8974	93.1903	94.3744	98.1101	95.6248
	92.02	1.06674	1.14664	1.23522	1.19218	1.11015			92.47	1.06931	1.1408	1.1344	2.12124	1.14418		92.47	93.7513	93.6807	95.534	96.568	96.0177		92.47	97.1353	97.3742	98.6165	99.2466	99.8092
	92.62	1.08088	1.16576	1.25586	1.19627	1.12042			93.02	1.07876	1.14364	1.13956	2.12703	1.14434		93.02	97.1154	97.4236	99.7278	97.5152	98.6994		93.02	99.5544	97.9607	100.015	99.676	99.8521
	93.14	1.09347	1.17443	1.25729	1.20429	1.12474			93.37	1.08013	1.15353	1.13108	2.1314	1.14496		93.37	100.111	99.119	100.019	99.3725	99.8286		93.37	99.9054	100.006	97.7158	100	100.016
	93.42	1.09237	1.17893	1.25517	1.20767	1.12541			93.57	1.08057	1.15145	1.13662	2.12545	1.14189		93.57	99.851	99.9999	99.5868	100.155	100.004		93.57	100.017	99.5764	99.2182	99.5584	99.2035
	93.62	1.09189	1.17525	1.25723	1.19631	1.1227			93.72	1.07895	1.1479	1.12786	2.11639	1.13829		93.72	99.7349	99.2789	100.007	97.5226	99.2949		93.72	99.6029	98.8428	96.8449	98.8867	98.2502
									93.77	1.07452	1.14628	1.11792	2.1107	1.13554
									93.87	1.07241	1.1379	1.11467	2.10878	1.13348
									93.97	1.06967	1.13896	1.11061	2.10175	1.13072
									94.02	1.06543	1.13522	1.10931	2.10014	1.12674
									94.08	1.06424	1.13289	1.10976	2.09742	1.12261
									94.17	1.05993	1.13028	1.10747	2.09847	1.11774
									94.22	1.0527	1.12321	1.09807	2.09853	1.11437
									94.27	1.04592	1.11423	1.09043	2.09568	1.10751
									94.32	1.04666	1.10692	1.08674	2.09763	1.10313
									94.33	1.03903	1.09909	1.08358	2.09381	1.09666
									94.37	1.03564	1.08564	1.08282	2.08444	1.09101
									94.42	1.03601	1.08282	1.07681	2.08321	1.08576
									94.47	1.02496	1.07896	1.07231	2.07724	1.07214

## Sheet: Figs. 5 & S7
	A450
																					[1/2/2019 14:17:23 "/Folder1/Graph1" (2458515.595405)]
	NAD (uM)		PARP1			NUC167			NUC167H2AX			NUC167gH2AX			NUCH2AXE			DNA			NLFit (MichaelisMenten) (1/2/2019 14:17:23)
	1		A1	0.191		C1	0.376		D1	0.326		E1	0.388		F1	0.376		B1	0.1726		Input:PARP1
	10		A2	0.21		C2	0.515		D2	0.411		E2	0.732		F2	0.5		B2	0.6461		Range: [1*:6*]
	20		A3	0.201		C3	0.653		D3	0.548		E3	0.727		F3	0.624		B3	0.8237		Output:MichaelisMenten Fit of "V"
	30		A4	0.269		C4	0.778		D4	0.73		E4	0.805		F4	0.715		B4	0.9199		Equation: y = Vmax * x / (Km + x)
	40		A5	0.295		C5	0.829		D5	0.787		E5	0.938		F5	0.827		B5	1.1464		Weighting: No Weighting
	50		A6	0.226		C6	0.904		D6	0.815		E6	0.944		F6	0.898		B6	1.3457
	1		A1	0.184		C1	0.332		D1	0.294		E1	0.341		F1	0.325		B1	0.3966			Value	Error
	10		A2	0.196		C2	0.468		D2	0.374		E2	0.682		F2	0.436		B2	0.5371		Vmax	0.88282	1.41068
	20		A3	0.199		C3	0.608		D3	0.473		E3	0.551		F3	0.53		B3	0.7243		Km	44.4731	126.684
	30		A4	0.266		C4	0.703		D4	0.667		E4	0.703		F4	0.592		B4	0.7484
	40		A5	0.287		C5	0.748		D5	0.72		E5	0.821		F5	0.646		B5	0.7082		Reduced Chi-Sqr	0.04171
	50		A6	0.221		C6	0.804		D6	0.721		E6	0.828		F6	0.799		B6	0.7342		Adj. R-Square	0.36323
	Vi calculated
			PARP1			NUC167			NUC167H2AX			NUC167gH2AX			NUCH2AXE			DNA			[1/2/2019 14:17:37 "/Folder1/Graph1" (2458515.595567)]
	NAD (uM)																				NLFit (MichaelisMenten) (1/2/2019 14:17:37)
	1		0.000802469	0.0440123		0.914383	1.18599		0.679815	0.877346		0.969938	1.26006		0.871173	1.18599		0.284568	0.248148		Input:DNA
	10		0.0748765	0.161296		1.75389	2.04401		1.17364	1.40204		2.26623	3.38352		1.55636	1.95142		1.48827	1.11543		Range: [1*:6*]
	20		0.0933951	0.105741		2.61809	2.89586		1.78475	2.24772		3.07488	3.35265		2.1366	2.71685		2.58457	2.27099		Output:MichaelisMenten Fit of "V"
	30		0.506975	0.525494		3.20451	3.66747		2.98228	3.37117		3.20451	3.83414		2.51932	3.27858		3.1784	2.41975		Equation: y = Vmax * x / (Km + x)
	40		0.636605	0.685988		3.48228	3.98228		3.30944	3.72302		3.9329	4.65512		2.85265	3.96994		4.57654	2.1716		Weighting: No Weighting
	50		0.229198	0.260062		3.82796	4.44525		3.31562	3.89586		3.97611	4.69216		3.7971	4.40821		5.80679	2.3321
																						Value	Error
																					Vmax	7.79469	1.24645
																					Km	49.0668	13.4812
																					Reduced Chi-Sqr	0.02528
																					Adj. R-Square	0.9869
Time (s)	NAD+	NUC	NUC+NAD	NUCX+NAD	NUCXE+NAD	NUCgX+NAD	DNA+NAD
0	-0.00112806	-0.00036275	-0.00065998	-0.0016865	-0.00082634	-0.00012131	-0.00174355
0.2	-0.00052613	3.3e-06	-3.938e-05	-0.00074161	-0.00038292	0.00075034	-0.00084282														[1/2/2019 14:18:16 "/Folder1/Graph1" (2458515.596019)]
0.4	-0.0002743	8.457e-05	0.00082195	-0.00028698	-0.0001887	0.00112431	-0.00047208														NLFit (MichaelisMenten) (1/2/2019 14:18:16)
0.6	-0.00013845	0.00013807	0.00163393	0.00022679	0.00010311	0.00182159	-0.00011098														Input:NUC
0.8	-0.00018908	2.356e-05	0.00200749	0.00049383	-0.0001006	0.00226736	-0.00023899														Range: [1*:6*]
1	-0.00012329	8.85e-06	0.0028672	0.00092194	-1.995e-05	0.00264034	-0.00013249														Output:MichaelisMenten Fit of "V"
1.2	-4.561e-05	0.00056753	0.00381869	0.0013142	0.00010401	0.00300592	0.00026723														Equation: y = Vmax * x / (Km + x)
1.4	-5.478e-05	0.00035151	0.00407314	0.00158572	-0.00026493	0.00298864	0.00042192														Weighting: No Weighting
1.6	-0.00037912	0.00039548	0.00428459	0.00150022	-0.00056681	0.00275205	0.00045555
1.8	-0.00038751	0.00045435	0.00456172	0.00172722	-0.00047986	0.00275359	0.00043698
2	0.00017908	0.0008399	0.00493801	0.00211098	-0.00015405	0.00287897	0.00054137															Value	Error
2.2	8.403e-05	0.00067612	0.00462662	0.00198552	6.75e-06	0.00286434	-2.851e-05														Vmax	5.39345	0.97558
2.4	-0.00017307	0.00056714	0.00464853	0.00143804	-8.13e-05	0.00298464	-0.00071556														Km	17.1838	8.46863
2.6	-0.00012586	0.00056309	0.00519146	0.00135322	-8.444e-05	0.00373971	-0.00061507
2.8	-4.647e-05	0.00101888	0.00528693	0.00167518	0.00022283	0.00431294	-0.00074935														Reduced Chi-Sqr	0.15315
3	0.00050277	0.00215741	0.00627286	0.00203921	0.0008506	0.00526408	-0.00027414														Adj. R-Square	0.88948
3.2	0.0008838	0.00235147	0.00620054	0.00237779	0.00140447	0.00587363	5.221e-05
3.4	0.00085986	0.0022149	0.00603882	0.00218874	0.00181268	0.00621571	0.00018175
3.6	0.00134951	0.00303465	0.00636068	0.00308027	0.00273937	0.007919	0.00085212														[1/2/2019 14:18:31 "/Folder1/Graph1" (2458515.596192)]
3.8	0.00088481	0.00355592	0.0062326	0.00291373	0.00285174	0.00806497	0.00128086														NLFit (MichaelisMenten) (1/2/2019 14:18:31)
4	0.00099561	0.00362621	0.00662141	0.00320948	0.00299394	0.00868301	0.00154783														Input:NUCH2AX
4.2	0.001049	0.0035171	0.00620883	0.00315354	0.00315798	0.00886642	0.00223015														Range: [1*:6*]
4.4	0.00073544	0.00341905	0.00654105	0.00326552	0.00320184	0.00897902	0.00203668														Output:MichaelisMenten Fit of "V"
4.6	0.00034284	0.00348872	0.0067256	0.00337355	0.00318631	0.00940623	0.00219663														Equation: y = Vmax * x / (Km + x)
4.8	0.00047836	0.00376972	0.00692343	0.00351783	0.00317761	0.00935307	0.00219858														Weighting: No Weighting
5	0.00020168	0.00392484	0.00737569	0.00350718	0.00298034	0.00878319	0.00228928
5.2	-0.00017705	0.00424111	0.00741588	0.00345881	0.00247323	0.00836105	0.00228422
5.4	-0.00044322	0.00394409	0.00721206	0.00356072	0.00231676	0.00813419	0.00211763															Value	Error
5.6	-0.000713	0.00387716	0.00744765	0.00352978	0.0023405	0.00759138	0.00197131														Vmax	6.63321	2.13386
5.8	-0.00034158	0.00383799	0.00796881	0.00390391	0.00280751	0.00752213	0.00206479														Km	38.2463	23.2744
6	-0.00029442	0.00405727	0.00807402	0.00439251	0.00318555	0.00759511	0.00209472
6.2	4.15e-06	0.0039589	0.00864179	0.00468227	0.00345959	0.00783702	0.00199243														Reduced Chi-Sqr	0.13863
6.4	0.00014335	0.00434033	0.00924892	0.00486143	0.00353777	0.00822241	0.00177203														Adj. R-Square	0.90526
6.6	0.00050873	0.00460742	0.00991995	0.00531329	0.00388166	0.00892264	0.0019908
6.8	0.00097388	0.00503795	0.0106671	0.00547916	0.00457277	0.00938576	0.0021378
7	0.00082568	0.00542399	0.0107488	0.00544917	0.00476464	0.00962934	0.00208943														[1/2/2019 14:18:49 "/Folder1/Graph1" (2458515.596400)]
7.2	0.00084401	0.0053147	0.0105161	0.00603201	0.00528552	0.00982544	0.00227577														NLFit (MichaelisMenten) (1/2/2019 14:18:49)
7.4	0.00056399	0.00558435	0.0107323	0.00622523	0.0055019	0.0101959	0.00236304														Input:NUCgH2AX
7.6	0.00097736	0.00614565	0.0111399	0.0066603	0.00613049	0.0107636	0.00270883														Range: [1*:6*]
7.8	0.00074942	0.0061483	0.0110594	0.00667064	0.00652514	0.0107601	0.00307558														Output:MichaelisMenten Fit of "V"
8	0.00094691	0.00595861	0.010959	0.00662914	0.00648668	0.0104401	0.00286234														Equation: y = Vmax * x / (Km + x)
8.2	0.00090394	0.00612372	0.0109834	0.00691041	0.00654521	0.0102467	0.00320819														Weighting: No Weighting
8.4	0.0009933	0.00676183	0.011769	0.00767421	0.00686267	0.0103436	0.00300633
8.6	0.001352	0.00697933	0.0118932	0.00743636	0.00703651	0.00985691	0.00289242
8.8	0.00147237	0.00710544	0.0117423	0.00734672	0.00664525	0.00913579	0.00244425															Value	Error
9	0.00150099	0.00722542	0.0121111	0.00725273	0.00662867	0.00890231	0.00226646														Vmax	4.57827	0.43171
9.2	0.00151952	0.00697302	0.0120336	0.00739831	0.00645135	0.00920279	0.00206454														Km	5.88787	2.67606
9.4	0.00125176	0.00640021	0.0116628	0.00746288	0.00644874	0.00900288	0.00174183
9.6	0.0009948	0.00583425	0.0111194	0.00706482	0.00584553	0.00821096	0.00131089														Reduced Chi-Sqr	0.13847
9.8	0.00077361	0.00565755	0.0105874	0.00688743	0.00571673	0.00812959	0.00083902														Adj. R-Square	0.90209
10	0.00076238	0.00562506	0.0103646	0.00721497	0.00578952	0.00830857	0.00068665
10.2	0.00077864	0.00555607	0.0108848	0.0073593	0.0058288	0.00876355	0.00052541
10.4	-0.00011114	0.00520392	0.010753	0.00677206	0.00543832	0.00876923	-0.00043033														[1/2/2019 14:19:04 "/Folder1/Graph1" (2458515.596574)]
10.6	-0.00059231	0.00494763	0.0110239	0.00669923	0.00554382	0.00883186	-0.0003824														NLFit (MichaelisMenten) (1/2/2019 14:19:03)
10.8	-0.00075149	0.00478476	0.0110254	0.00645078	0.00567952	0.0092671	-0.00077207														Input:NUCH2AXE
11	-0.00137452	0.00498444	0.0107454	0.00670694	0.0058882	0.00952184	-0.00103015														Range: [1*:6*]
11.2	-0.00143305	0.00530147	0.0113808	0.0068886	0.00603903	0.00993573	-0.00093421														Output:MichaelisMenten Fit of "V"
11.4	-0.00105271	0.00555812	0.0122936	0.00717333	0.00638465	0.0105852	-0.00079755														Equation: y = Vmax * x / (Km + x)
11.6	-0.00095194	0.00553605	0.0127226	0.00708532	0.00687504	0.010961	-0.00033421														Weighting: No Weighting
11.8	-0.00105031	0.00504328	0.0132314	0.00743958	0.00687789	0.0112054	0.0002422
12	-0.00091989	0.00513326	0.0138163	0.00800221	0.00706592	0.0115216	0.00057094
12.2	-0.00067044	0.00559826	0.0146597	0.00822464	0.00717627	0.0119977	0.00115989															Value	Error
12.4	-0.00073108	0.00533383	0.0153098	0.00845165	0.00736968	0.0123815	0.0013842														Vmax	5.68455	1.58496
12.6	-0.0001909	0.00573021	0.0155887	0.00880798	0.00740319	0.012944	0.00201579														Km	24.4974	15.6824
12.8	-0.00056926	0.00552552	0.0155604	0.00912161	0.0072426	0.0131161	0.00262715
13	0.00011573	0.00594011	0.0159938	0.00964565	0.00785783	0.0139039	0.00360066														Reduced Chi-Sqr	0.20635
13.2	6.172e-05	0.00642051	0.0153513	0.0100204	0.00789451	0.0143183	0.00335252														Adj. R-Square	0.83414
13.4	-0.00018361	0.00669329	0.0146387	0.0100398	0.00786269	0.0139217	0.00333684
13.6	-0.00031184	0.00759922	0.0144057	0.0102136	0.0080652	0.0143021	0.00354382
13.8	-0.00011201	0.00813478	0.0145452	0.0107734	0.00881284	0.0147402	0.00384356														[1/2/2019 14:26:56 "/Folder1/Graph2" (2458515.602037)]
14	-0.00026082	0.00881048	0.0144802	0.0110591	0.00907799	0.0149307	0.00453905														NLFit (MichaelisMenten) (1/2/2019 14:26:56)
14.2	-0.00086298	0.00907202	0.0144553	0.011145	0.00909231	0.0147963	0.00410759														Input:PARP1
14.4	-0.0008569	0.00942087	0.0140527	0.0108198	0.00893656	0.0144449	0.0035922														Range: [1*:6*]
14.6	-0.00096889	0.00978999	0.013891	0.010887	0.00899213	0.014526	0.00337387														Output:MichaelisMenten Fit of "V"
14.8	-0.00061344	0.0105773	0.0139129	0.0108539	0.00895714	0.0148076	0.00299944														Equation: y = Vmax * x / (Km + x)
15	-0.00020588	0.011074	0.0143062	0.0112421	0.00942269	0.0155048	0.00285668														Weighting: No Weighting
15.2	9.806e-05	0.0113328	0.014672	0.0114997	0.00936202	0.0157776	0.00257241
15.4	0.00058643	0.0111467	0.0150469	0.0118154	0.00989286	0.0165839	0.00268359
15.6	0.0006496	0.0107662	0.0151435	0.0116068	0.00965592	0.0168141	0.00219664
15.8	0.00104544	0.0105735	0.015115	0.0119847	0.0101688	0.0173875	0.00225432
16	0.00101583	0.010512	0.0152075	0.0120082	0.0106483	0.0178844	0.00198039
16.2	0.00084111	0.00997903	0.0151371	0.0114112	0.00999932	0.017915	0.00168141
16.4	0.0009685	0.00962574	0.0155096	0.0118811	0.00986143	0.0184632	0.0019426
16.6	0.00086211	0.00954285	0.015836	0.0125829	0.00977742	0.0182971	0.00192316
16.8	0.00061693	0.00894638	0.0162087	0.0123771	0.00985625	0.0178988	0.0013336
17	0.0016103	0.00982954	0.0173668	0.0133616	0.0105166	0.0185656	0.00163636
17.2	0.00166464	0.0102401	0.0177352	0.0136238	0.010723	0.0185525	0.00152149
17.4	0.00150442	0.00997571	0.0188731	0.0142708	0.0109456	0.0185927	0.00197681
17.6	0.00112015	0.0103821	0.0198222	0.0149858	0.0113376	0.0191276	0.00212593
17.8	0.00059385	0.00991113	0.0201497	0.0150431	0.0112479	0.0184902	0.0018699
18	-0.0001202	0.00964131	0.0200122	0.0148198	0.0107154	0.0179644	0.00184524
18.2	-0.00081619	0.0092146	0.0204763	0.0148229	0.0102956	0.0170123	0.00154914
18.4	-0.00069965	0.00979605	0.0210424	0.0147487	0.0103879	0.0170105	0.00211385
18.6	-0.00087223	0.0100724	0.021508	0.0149805	0.0106699	0.0167689	0.0025857
18.8	-0.00046728	0.010654	0.0224273	0.0153405	0.0114075	0.0173298	0.00300291
19	-7.484e-05	0.0105859	0.0230584	0.0159685	0.0120566	0.0182038	0.00329117
19.2	-0.00055158	0.0105486	0.0225601	0.0159513	0.0120202	0.0183041	0.00309474
19.4	-0.0009078	0.0101937	0.0220818	0.0154713	0.0120609	0.0184886	0.002862
19.6	-0.00073162	0.0103296	0.0219895	0.0154991	0.0123325	0.0190337	0.00300563
19.8	-0.00060847	0.0109009	0.0216781	0.0151427	0.0127709	0.0194467	0.00337928
20	-0.0006141	0.0109378	0.0216151	0.0150665	0.0134617	0.019991	0.00332557
20.2	-0.0003926	0.0113661	0.0217453	0.0153488	0.0135874	0.020737	0.00353465
20.4	-0.0002107	0.0114298	0.022087	0.015574	0.0137647	0.0212544	0.00334733
20.6	0.00016653	0.011545	0.0226387	0.0159919	0.0145853	0.0218799	0.00316787
20.8	0.00114582	0.0119597	0.0232489	0.0163596	0.0155436	0.0225071	0.0029815
21	0.00166811	0.0126917	0.0240185	0.01719	0.0159594	0.0230789	0.00383358
21.2	0.00121371	0.0124493	0.0238007	0.0170087	0.0159883	0.0225791	0.00322077
21.4	0.00085605	0.0121775	0.0242932	0.0174055	0.0162557	0.0225595	0.00271217
21.6	0.00089925	0.0126531	0.0245726	0.0174884	0.0163108	0.022637	0.00295972
21.8	0.00077373	0.0124822	0.0243824	0.0170764	0.0158689	0.0221344	0.00269281
22	0.00098221	0.0132095	0.0247968	0.0173376	0.0157781	0.0219675	0.00272731
22.2	0.00050058	0.0133235	0.0249932	0.0171093	0.0156082	0.0210811	0.0023788
22.4	0.00071304	0.0140512	0.0253543	0.0172735	0.0161116	0.021443	0.00250885
22.6	0.0003715	0.0139559	0.0253987	0.017634	0.0161044	0.0209885	0.00221005
22.8	0.0004423	0.0140606	0.0258971	0.0179129	0.0162675	0.0210275	0.00219776
23	0.00063062	0.014048	0.0257463	0.018251	0.0159213	0.0207959	0.00255035
23.2	0.00024942	0.0138394	0.0251526	0.0181448	0.0155902	0.020686	0.00244636
23.4	-1.975e-05	0.013886	0.0251932	0.0178327	0.015602	0.0207117	0.00245003
23.6	0.00046538	0.0143083	0.026006	0.0183975	0.0161961	0.021534	0.00318822
23.8	0.00014907	0.0145479	0.0255263	0.0180987	0.0160037	0.0213954	0.00307376
24	0.00011227	0.0144349	0.0255319	0.018184	0.016576	0.0221001	0.00320612
24.2	-2.342e-05	0.0144293	0.0256148	0.0180501	0.0163566	0.0223401	0.0030995
24.4	-0.0002072	0.0139125	0.0260813	0.0180237	0.0165817	0.022641	0.00298682
24.6	0.00040752	0.0139939	0.0264557	0.0184505	0.0176597	0.0231426	0.00331313
24.8	0.000454	0.0143372	0.0270592	0.0191014	0.0178128	0.0235972	0.00377587
25	0.0002766	0.014985	0.0277411	0.0192604	0.0181431	0.0238148	0.00394553
25.2	4.099e-05	0.0148004	0.0276317	0.019469	0.0185753	0.0238476	0.00325247
25.4	0.00020657	0.014986	0.0280578	0.0199968	0.0189015	0.0245616	0.00336612
25.6	0.00035156	0.0152755	0.0284603	0.0204028	0.0192442	0.0251847	0.00327638
25.8	-1.575e-05	0.015282	0.0283579	0.0205397	0.0191064	0.0251902	0.00249061
26	-0.00040241	0.0156625	0.028486	0.020861	0.0192317	0.0251751	0.00201977
26.2	-0.00100103	0.0147962	0.0280849	0.0207084	0.0192588	0.0250227	0.00137602
26.4	-0.00067257	0.0148965	0.0279779	0.0210181	0.0195252	0.0258556	0.00169895
26.6	-0.00076876	0.014676	0.0280787	0.0210797	0.0196189	0.0258516	0.0017832
26.8	-0.00044802	0.0149471	0.0280209	0.0213022	0.0195538	0.0257225	0.0023935
27	0.0003571	0.0152865	0.0283597	0.0219398	0.0199611	0.0262598	0.00300811
27.2	0.00052312	0.0154104	0.0291604	0.0223436	0.0200949	0.0272084	0.00335326
27.4	0.00069824	0.0155048	0.029244	0.0220207	0.0199086	0.0271494	0.00306303
27.6	0.00087797	0.0152623	0.0293846	0.0221557	0.0200433	0.0273338	0.00341541
27.8	0.00084342	0.0151357	0.0289505	0.0220335	0.019857	0.0273667	0.00364959
28	0.00061902	0.0148841	0.0291278	0.0220927	0.019852	0.0278102	0.00351829
28.2	0.00017239	0.014605	0.0293806	0.0222022	0.0195565	0.0277813	0.00333771
28.4	0.00026016	0.0151964	0.0304217	0.023078	0.0201933	0.0283425	0.00417018
28.6	0.00044658	0.0157813	0.0308087	0.0235473	0.0206778	0.0287212	0.00459556
28.8	6.482e-05	0.0161827	0.0316111	0.023724	0.0206583	0.0290912	0.00479352
29	-0.00050849	0.0163322	0.0320983	0.0241156	0.0211804	0.0291617	0.00450124
29.2	-0.00098327	0.0163088	0.0320955	0.0246221	0.02156	0.0295562	0.00444306
29.4	-0.00165	0.0161611	0.031966	0.0245344	0.0212959	0.029277	0.00393978
29.6	-0.00195617	0.0162513	0.0319201	0.0243089	0.0214596	0.0291555	0.00370798
29.8	-0.00248174	0.0161448	0.0318441	0.0240028	0.0211466	0.0287483	0.00360755
30	-0.00257809	0.0161858	0.0317177	0.0244155	0.0213316	0.0289666	0.0034566
30.2	-0.00247579	0.0160996	0.0317619	0.0245533	0.0215638	0.0292313	0.00358337
30.4	-0.00182537	0.0167666	0.0315394	0.0247913	0.0216948	0.0299527	0.0041315
30.6	-0.00189134	0.0169215	0.0317964	0.0251099	0.0223359	0.0300888	0.00444667
30.8	-0.00113703	0.0176092	0.0315328	0.0256694	0.0223617	0.0300554	0.00438143
31	0.00021197	0.0180684	0.0322382	0.0260449	0.023469	0.0305378	0.00441322
31.2	0.00011882	0.0179868	0.0318198	0.0259043	0.0235342	0.0303609	0.00390634
31.4	0.0005245	0.0177332	0.0315809	0.0254532	0.023884	0.0303343	0.00365437
31.6	0.00109351	0.0179786	0.0314936	0.0257931	0.0242682	0.0306864	0.00362253
31.8	0.00109667	0.0177135	0.031211	0.0261054	0.0243199	0.030779	0.00322949
32	0.00039354	0.0173074	0.0308632	0.025804	0.0238854	0.0304058	0.00236627
32.2	0.00038892	0.0173399	0.0309261	0.0258157	0.023917	0.0300013	0.00226957
32.4	0.00056693	0.0176948	0.0317161	0.0265151	0.0245934	0.0303744	0.00277345
32.6	0.00061165	0.0173139	0.0320998	0.0260054	0.0248562	0.0302818	0.00259775
32.8	0.00028975	0.0172453	0.0325697	0.0259003	0.0247115	0.0303727	0.00229222
33	-0.00010628	0.0174988	0.0326384	0.0263269	0.0249008	0.0308339	0.00242908
33.2	1.236e-05	0.017709	0.0325863	0.0263538	0.0253366	0.0307801	0.00256825
33.4	-0.00035681	0.0179092	0.0330111	0.0264414	0.0249713	0.0307568	0.00230757
33.6	-0.00021077	0.0183117	0.0336671	0.0268885	0.0250885	0.0312842	0.0026941
33.8	-0.00023687	0.0182557	0.034271	0.0276252	0.0248607	0.0320192	0.0028512
34	4.775e-05	0.0188465	0.0350434	0.028535	0.0249251	0.0328913	0.00310444
34.2	-0.0003222	0.0191335	0.0349862	0.0283043	0.0247954	0.0328323	0.00292573
34.4	-0.00046918	0.0196627	0.0351422	0.0289539	0.0247742	0.0333977	0.00315277
34.6	-0.00077693	0.0197858	0.0353781	0.0297594	0.0252443	0.0333784	0.00315957
34.8	-0.00106528	0.0200718	0.0352154	0.0296829	0.025047	0.0333172	0.00246641
35	-0.00097603	0.0204184	0.0358849	0.0298103	0.0256264	0.0333198	0.00248828
35.2	-0.00143149	0.0203962	0.0354029	0.0298663	0.0258441	0.0330363	0.0022855
35.4	-0.00145071	0.0203959	0.0359106	0.0301413	0.0260717	0.0335496	0.00247992
35.6	-0.0012767	0.0206333	0.0359444	0.0306429	0.0265501	0.0335401	0.00192562
35.8	-0.0018778	0.0203026	0.036313	0.0305343	0.0265906	0.0332092	0.00151994
36	-0.001676	0.0204623	0.0360698	0.0300667	0.0268957	0.0332016	0.00162289
36.2	-0.00165859	0.0204587	0.0363887	0.0294883	0.0272309	0.0334646	0.00176503
36.4	-0.00126397	0.0205762	0.0373293	0.0298492	0.0278024	0.0340823	0.00219705
36.6	-0.00082551	0.0202815	0.0378197	0.0292734	0.0278593	0.0342735	0.00188868
36.8	-0.00051861	0.0204715	0.0380547	0.0297744	0.0280485	0.0350207	0.00233866
37	-0.00029079	0.0209856	0.0384121	0.0304613	0.0288851	0.0360774	0.00291487
37.2	-0.00030341	0.0208704	0.038552	0.0306431	0.0288781	0.0360009	0.00300299
37.4	-0.00038928	0.0205497	0.0391431	0.0310992	0.0286836	0.0365834	0.00347385
37.6	-5.96e-05	0.0204822	0.0392459	0.0310739	0.0290483	0.0370408	0.00386568
37.8	0.00033813	0.0203759	0.0393773	0.0316426	0.029118	0.037887	0.00428688
38	0.00016974	0.0201875	0.0392699	0.0313012	0.0289452	0.0382288	0.00423233
38.2	-0.00024027	0.01983	0.0389426	0.0310261	0.0288674	0.0381756	0.00429316
38.4	-0.00066564	0.0192514	0.0392614	0.031338	0.0287214	0.0386446	0.0048489
38.6	-0.00110377	0.0189973	0.0394502	0.0315571	0.0288907	0.0385117	0.00465308
38.8	-0.0019896	0.018631	0.0391951	0.0309934	0.0286236	0.03797	0.00423384
39	-0.00153929	0.0189347	0.0396781	0.0315258	0.0289689	0.0380579	0.00456223
39.2	-0.00206471	0.0182425	0.0394828	0.0310849	0.0289728	0.0378685	0.00433951
39.4	-0.00241256	0.0179652	0.0398223	0.0317436	0.0293501	0.0382075	0.00399801
39.6	-0.00253354	0.0179693	0.0400002	0.0316328	0.0296281	0.0380844	0.0031228
39.8	-0.0021846	0.0187186	0.0408625	0.0314247	0.0298478	0.0379613	0.00290201
40	-0.00172727	0.0190661	0.0409202	0.0314419	0.0301536	0.0382995	0.0026667
40.2	-0.00182505	0.0190577	0.0415816	0.0315446	0.0298083	0.0382443	0.0021966
40.4	-0.00113923	0.0195812	0.0422769	0.0325743	0.0303571	0.0385004	0.00197837
40.6	-0.00115218	0.0198648	0.0423072	0.0324642	0.0301866	0.0383628	0.00148923
40.8	-0.00072909	0.0204724	0.0424941	0.0335275	0.0308196	0.0388873	0.00181142
41	-0.00147868	0.0208124	0.0423107	0.0341738	0.0311621	0.0387946	0.00121806
41.2	-0.00142013	0.0209851	0.0423811	0.0345907	0.0313048	0.0386215	0.0009729
41.4	-0.00092946	0.021182	0.0424661	0.0352688	0.0320705	0.0390571	0.0013936
41.6	-0.00021149	0.0223712	0.0424923	0.0358592	0.0326364	0.0397059	0.00189393
41.8	-8.225e-05	0.0226761	0.0427775	0.0361775	0.0326361	0.0402874	0.00202703
42	0.00014424	0.0232241	0.0433736	0.036226	0.0331961	0.0406097	0.00213529
42.2	0.00026625	0.0235659	0.0438149	0.0369749	0.0335999	0.0408207	0.00286233
42.4	0.00019966	0.0236007	0.0440902	0.0377413	0.033821	0.0413011	0.00317816
42.6	4.852e-05	0.0240742	0.0441325	0.0379316	0.0337798	0.0414035	0.00307383
42.8	0.00013019	0.0241553	0.043948	0.0381312	0.0339716	0.0415608	0.00298503
43	0.00072225	0.0244764	0.0447388	0.038684	0.0345174	0.0425113	0.00334574
43.2	0.00046141	0.0243132	0.0451673	0.0382764	0.0345755	0.0430099	0.00325706
43.4	0.00092296	0.0246836	0.0459547	0.0389241	0.0353473	0.0439488	0.00337602
43.6	0.00092355	0.0249152	0.0463815	0.0386207	0.0355755	0.0442976	0.00327563
43.8	0.00146181	0.0253263	0.0476958	0.0389148	0.0363398	0.0449526	0.00356789
44	0.00122194	0.0250452	0.0478979	0.0390994	0.0363855	0.0453711	0.00349691
44.2	0.00104802	0.0248726	0.0483683	0.0389217	0.0363507	0.0454879	0.00392656
44.4	0.00034786	0.0249234	0.0484818	0.0385417	0.0366626	0.0456933	0.00369985
44.6	-0.00026202	0.024819	0.048392	0.03793	0.0366018	0.0458234	0.00358215
44.8	-0.00036557	0.0242497	0.0485669	0.0380984	0.037101	0.0460283	0.00324524
45	-0.00060217	0.0240853	0.0487521	0.0384463	0.0372417	0.0466857	0.00320551
45.2	-0.00053968	0.0241593	0.0490965	0.0384921	0.037201	0.0468979	0.00356494
45.4	-0.00068995	0.0238896	0.048775	0.0382942	0.0366907	0.0470771	0.00364154
45.6	-0.00079796	0.024376	0.0492582	0.0388202	0.0367142	0.0476161	0.00392559
45.8	-0.00105244	0.0241892	0.0496681	0.0392266	0.0368835	0.0475394	0.00367667
46	-0.00103398	0.0238608	0.0501384	0.0398671	0.0364597	0.0474027	0.0038768
46.2	-0.00135252	0.0233911	0.0497101	0.0401801	0.0358969	0.0475719	0.00384663
46.4	-0.00100349	0.0231281	0.0496227	0.040162	0.0360148	0.0474216	0.00374337
46.6	-0.0012456	0.0230025	0.0491917	0.0402007	0.0353976	0.0472478	0.0032179
46.8	-0.00104137	0.0227315	0.0491809	0.040808	0.035294	0.0472402	0.00309081
47	-0.0012214	0.0224692	0.0491224	0.0402807	0.0349062	0.0471672	0.00268166
47.2	-0.00097343	0.0228485	0.0497181	0.0405168	0.0351399	0.0475366	0.00297017
47.4	-0.00116542	0.0229574	0.0496056	0.0403527	0.0354863	0.0477087	0.00280479
47.6	-0.0010381	0.0234474	0.0494511	0.0404065	0.0361736	0.0474683	0.00282497
47.8	-0.00085977	0.0238893	0.0498992	0.0409536	0.0372007	0.047782	0.00294992
48	-0.00092073	0.0245393	0.0499433	0.0412264	0.0381698	0.0481202	0.00332047
48.2	-0.00087308	0.0254124	0.0505599	0.0416366	0.0390649	0.0485719	0.00397911
48.4	-0.00070006	0.0259019	0.0509618	0.0420737	0.0397396	0.0489149	0.00361044
48.6	-0.00027096	0.0260412	0.0512752	0.0425162	0.0404224	0.049107	0.0040874
48.8	0.00024911	0.0261399	0.0517162	0.0431609	0.0407237	0.0492467	0.00418615
49	0.00029371	0.0266508	0.0520352	0.0438191	0.040889	0.0501083	0.00484602
49.2	-4.168e-05	0.0269353	0.0519007	0.0441006	0.0412566	0.0500424	0.00501199
49.4	0.00021591	0.0269174	0.0522703	0.0447545	0.0415203	0.0506427	0.00502985
49.6	-7.236e-05	0.0269249	0.0530311	0.0453488	0.0418695	0.0509349	0.00529926
49.8	-0.00029432	0.026473	0.0533427	0.0454107	0.0414387	0.0504047	0.0048766
50	-0.00074954	0.0257955	0.0537102	0.0450846	0.0407158	0.0503131	0.00479639
50.2	-0.0005655	0.0258677	0.0538181	0.0452323	0.0408864	0.0503826	0.00470495
50.4	-0.00020369	0.0262695	0.0545308	0.0456562	0.0410831	0.0504158	0.00477958
50.6	-0.00088677	0.0265671	0.0544487	0.0459319	0.0403637	0.0503636	0.00453211
50.8	-0.00113493	0.026343	0.0545929	0.0457999	0.0402438	0.0500571	0.00450306
51	-0.00079358	0.0269389	0.0549148	0.045623	0.0406388	0.050151	0.00414617
51.2	-0.00030174	0.0275575	0.0554824	0.0461105	0.0412088	0.0503511	0.00468559
51.4	-0.0005476	0.0276951	0.0551072	0.0457497	0.0413435	0.0503026	0.00442197
51.6	-0.00066438	0.028135	0.0550487	0.045867	0.0417724	0.0504899	0.00445383
51.8	-0.000924	0.0286533	0.0555137	0.0462127	0.0419666	0.0507939	0.00447764
52	-0.00078314	0.02954	0.0560668	0.0468774	0.0426672	0.0519336	0.00489503
52.2	-0.00064072	0.0300549	0.0568822	0.0474736	0.0429706	0.0524661	0.00514791
52.4	-0.00056521	0.0299431	0.0569728	0.0477212	0.043223	0.0529087	0.0049491
52.6	-0.00087499	0.030094	0.0566909	0.0481017	0.0432365	0.053232	0.00516658
52.8	-0.00087279	0.0301	0.0565686	0.0483826	0.0430042	0.0536494	0.00491829
53	-0.00122681	0.0298536	0.0565973	0.0486167	0.0437557	0.0542005	0.00513541
53.2	-0.00133693	0.0296604	0.0565196	0.0489589	0.0442147	0.0544822	0.00499365
53.4	-0.00121402	0.0296637	0.0576345	0.0495183	0.04453	0.0552907	0.00498235
53.6	-0.0011566	0.0294918	0.0579878	0.0494511	0.0444488	0.055787	0.00460997
53.8	-0.00047431	0.0301087	0.0591067	0.0501633	0.0451143	0.056484	0.00499863
54	7.629e-05	0.0303011	0.0599747	0.0504428	0.0457986	0.0571344	0.00536304
54.2	0.00063112	0.0308016	0.0607231	0.0509807	0.0468029	0.0576021	0.00558892
54.4	0.00054823	0.0307834	0.0610714	0.0513818	0.0472566	0.0576153	0.0051607
54.6	0.00074704	0.031034	0.0613145	0.0515971	0.0479689	0.0578867	0.0054299
54.8	0.00133629	0.0302923	0.0615414	0.0518001	0.0482969	0.0579698	0.0055462
55	0.00162024	0.0303018	0.0616489	0.0518867	0.048509	0.0577989	0.00526361
55.2	0.0011863	0.0297468	0.0614417	0.0514827	0.0479248	0.0574365	0.00516024
55.4	0.00052176	0.0296553	0.0611049	0.0514493	0.047686	0.0571621	0.00435139
55.6	6.478e-05	0.029873	0.0606456	0.0512309	0.0476272	0.0570186	0.00384928
55.8	-3.509e-05	0.0301942	0.0610867	0.0513043	0.0478274	0.0568302	0.00409431
56	-0.0001212	0.0300669	0.0610408	0.0513641	0.0480333	0.0572999	0.00432878
56.2	3.065e-05	0.0299807	0.0609467	0.0513973	0.0482852	0.0575265	0.00423828
56.4	-0.00013359	0.0300223	0.0604636	0.0519051	0.0481721	0.0582134	0.00421753
56.6	-0.00050758	0.0300215	0.0599451	0.0523963	0.0478025	0.0580741	0.00403903
56.8	-0.0007803	0.0294462	0.0597821	0.0526561	0.0475663	0.0579921	0.0039023
57	-0.00050217	0.030023	0.0602361	0.0532731	0.0482085	0.0588458	0.00443779
57.2	-0.00044579	0.0310196	0.0608869	0.0540761	0.0485263	0.0596486	0.0046384
57.4	-0.00016859	0.0313197	0.0615303	0.0547595	0.048816	0.0601543	0.00478136
57.6	-0.00026817	0.0313895	0.0613055	0.0543797	0.0487107	0.0599113	0.00466057
57.8	-0.00014785	0.0320908	0.0625172	0.0547474	0.0494815	0.0603631	0.0050875
58	-0.00038896	0.0321905	0.0629626	0.0550751	0.0494323	0.0603417	0.00481842
58.2	-0.00079654	0.0320772	0.06321	0.0556207	0.0493982	0.0604284	0.00479171
58.4	-0.00083964	0.0318281	0.06357	0.0560194	0.0494777	0.0600088	0.00449936
58.6	-0.00067164	0.0322429	0.0643927	0.0561904	0.0499694	0.0604972	0.00477955
58.8	-0.00052502	0.0321435	0.0645676	0.0561087	0.0500714	0.0602072	0.00477721
59	-0.00079198	0.0323553	0.0646248	0.0559478	0.0500823	0.0598968	0.00452323
59.2	-0.00029066	0.0326729	0.0650147	0.0561074	0.0502459	0.0601544	0.00432242
59.4	-0.00016766	0.0331144	0.065445	0.0563376	0.0508796	0.0602378	0.00377834
59.6	0.00015673	0.0332605	0.0658381	0.0565865	0.0513477	0.0606207	0.00388295
59.8	0.00011917	0.0330523	0.0665984	0.0564284	0.0514783	0.0609747	0.00400274
60	0.00057129	0.0332206	0.0667898	0.0563305	0.0513648	0.0616036	0.00433333
60.2	0.00080188	0.0333177	0.0665873	0.0566555	0.051472	0.0621203	0.00404849
60.4	0.00044662	0.0330409	0.0664773	0.0566286	0.0511461	0.062374	0.00378166
60.6	0.00022345	0.0328939	0.0665801	0.0566119	0.051397	0.0618124	0.00363805
60.8	0.00030631	0.0326025	0.0669793	0.0568217	0.0513938	0.0623247	0.00374548
61	0.00021467	0.0329793	0.0672766	0.0568957	0.0514439	0.0627829	0.00384238
61.2	0.00012914	0.0329377	0.0674621	0.0570134	0.0517928	0.0631008	0.00358724
61.4	-0.00012025	0.032137	0.0672051	0.0567932	0.0515703	0.0625846	0.00306651
61.6	-0.0004589	0.0321276	0.067327	0.0566476	0.0515363	0.0626931	0.00326342
61.8	-0.0005722	0.0318935	0.0677698	0.0568275	0.0516893	0.0631888	0.00321512
62	-0.00118259	0.031741	0.0674349	0.0570567	0.0515398	0.0633163	0.00356357
62.2	-0.00097851	0.0320103	0.0675871	0.0575626	0.0524641	0.0637724	0.00442985
62.4	-0.00078542	0.0321063	0.0682368	0.0577668	0.0528169	0.0639815	0.00441082
62.6	-0.00037842	0.0322821	0.0685706	0.0579765	0.0535741	0.0646713	0.00492992
62.8	-8.55e-06	0.03233	0.0685998	0.0579277	0.0538333	0.064701	0.00503514
63	0.00021652	0.0327543	0.0689508	0.0582113	0.0542174	0.0650567	0.00539808
63.2	0.00080435	0.0337213	0.0695451	0.059369	0.0553244	0.0657659	0.00578256
63.4	0.00066797	0.0339607	0.0697717	0.0598957	0.0556087	0.0660121	0.00599333
63.6	0.00076849	0.0341551	0.069974	0.0602593	0.055879	0.0663949	0.0060288
63.8	0.00083859	0.0343991	0.0700812	0.0604316	0.0560739	0.0665697	0.00639003
64	0.00111499	0.0349506	0.0701859	0.0607318	0.0560917	0.0668112	0.00666111
64.2	0.00084598	0.0349473	0.0699369	0.0610929	0.0561392	0.0663944	0.00591177
64.4	0.00060912	0.0348766	0.0703717	0.0610473	0.0561609	0.0665738	0.00563011
64.6	0.00045828	0.0350768	0.0707846	0.0615401	0.0565534	0.0663707	0.0058818
64.8	-0.00043631	0.0347081	0.0712388	0.0616306	0.0559135	0.0667989	0.00536393
65	-0.0010758	0.0348351	0.0717455	0.0614437	0.0555661	0.0668613	0.00476184
65.2	-0.0008695	0.0352285	0.0725842	0.0622265	0.0562734	0.0678825	0.0047966
65.4	-0.00162296	0.0347429	0.0724612	0.0621496	0.0559156	0.0675957	0.00468771
65.6	-0.00240662	0.0349037	0.0724489	0.0617249	0.0556645	0.0679107	0.00482589
65.8	-0.00294144	0.0347244	0.0724647	0.0617656	0.0555972	0.0678628	0.0046435
66	-0.00350488	0.0347744	0.0727513	0.061685	0.0556033	0.0679745	0.00477656
66.2	-0.00314786	0.0351812	0.0734367	0.0621967	0.0563089	0.0682668	0.00519978
66.4	-0.00298786	0.0351096	0.0738882	0.0622474	0.0562654	0.0683846	0.00500635
66.6	-0.00316594	0.0347937	0.0739079	0.0619036	0.0565945	0.068469	0.00521557
66.8	-0.00285904	0.0350449	0.0742186	0.0623178	0.0568568	0.0688429	0.00528883
67	-0.0027377	0.0348424	0.0737916	0.062362	0.0569414	0.068661	0.0054842
67.2	-0.00246542	0.0348871	0.0737336	0.0625482	0.0572268	0.0685453	0.00563813
67.4	-0.00206611	0.0348952	0.0739941	0.0624964	0.0575896	0.0686629	0.00575195
67.6	-0.0013019	0.0350019	0.0744615	0.0630692	0.0581371	0.069041	0.00588736
67.8	-0.00072323	0.035213	0.0744665	0.0638898	0.05842	0.0690605	0.00595261
68	-0.00016706	0.0355265	0.0750633	0.0645597	0.0587196	0.0692976	0.00585583
68.2	-7.506e-05	0.0354794	0.0749513	0.065061	0.0586684	0.0692669	0.00560689
68.4	-0.00015826	0.0352176	0.0753937	0.0649723	0.0585494	0.0692325	0.00558267
68.6	-0.00058415	0.0355787	0.0760718	0.0651889	0.058898	0.0694405	0.00563378
68.8	-0.00110136	0.0355013	0.076936	0.0653842	0.0584375	0.0698451	0.00544017
69	-0.00063802	0.0358504	0.0772715	0.0657598	0.0589557	0.0704772	0.00556386
69.2	-0.00066937	0.0359616	0.0779238	0.0660227	0.0596933	0.0715561	0.00578355
69.4	-0.00106606	0.0362658	0.0781108	0.0657081	0.0595452	0.0719567	0.00565673
69.6	-0.00157963	0.0365003	0.0783057	0.0654458	0.059495	0.0722672	0.00525731
69.8	-0.00172203	0.0362182	0.0789301	0.0656868	0.0598731	0.072138	0.00532055
70	-0.00212427	0.0364359	0.0791975	0.0650337	0.0596426	0.0720396	0.00518006
70.2	-0.00257678	0.036089	0.078859	0.0646951	0.0595462	0.0720496	0.00464656
70.4	-0.00275115	0.0359314	0.0782331	0.0643702	0.0592889	0.0723318	0.00465956
70.6	-0.00343308	0.0354466	0.0779393	0.0637049	0.059071	0.0726042	0.00438619
70.8	-0.00292816	0.035704	0.07805	0.0641917	0.0596901	0.0730868	0.00490233
71	-0.0029905	0.0358234	0.0775487	0.0636585	0.0595278	0.0726282	0.00458448
71.2	-0.0032145	0.0360293	0.0775732	0.0635185	0.0600658	0.0722446	0.00441617
71.4	-0.00296804	0.0365359	0.0777955	0.0642795	0.0609459	0.0725729	0.00428096
71.6	-0.00276242	0.0366693	0.0780198	0.0646493	0.0608431	0.0727004	0.00414496
71.8	-0.00270448	0.0368978	0.0778594	0.0645628	0.0609726	0.0725858	0.00399802
72	-0.00303588	0.036935	0.0782389	0.0644738	0.0608475	0.0727352	0.00405985
72.2	-0.003382	0.0372851	0.0783378	0.0644421	0.0607295	0.0728261	0.00390371
72.4	-0.00299711	0.0377045	0.0791681	0.0648005	0.0614375	0.0730787	0.00403862
72.6	-0.00294417	0.0381591	0.0798976	0.0655075	0.0622425	0.0739478	0.00417175
72.8	-0.00204816	0.0384762	0.0807398	0.0667451	0.0627702	0.0745237	0.00469221
73	-0.00167146	0.0389603	0.0811305	0.0674571	0.0637024	0.0751455	0.00493997
73.2	-0.00140225	0.0390063	0.0822032	0.0675431	0.0642094	0.0758282	0.00524694
73.4	-0.00103554	0.0397063	0.082815	0.0682133	0.0644354	0.0764922	0.00549911
73.6	-0.00061147	0.0395324	0.0833407	0.0687295	0.0646531	0.0760861	0.00588447
73.8	-0.00018697	0.0399078	0.0839103	0.0696398	0.0649553	0.0761968	0.00622242
74	0.00026571	0.0403195	0.0837649	0.0701177	0.0645922	0.0766214	0.00632885
74.2	0.00061707	0.0398939	0.083734	0.0706285	0.0646963	0.0771289	0.00646376
74.4	0.00129853	0.0399306	0.0837009	0.071391	0.0651503	0.0778032	0.00787625
74.6	0.00163936	0.0403917	0.0844037	0.0720289	0.0656862	0.078229	0.00830862
74.8	0.00259965	0.0411646	0.0852818	0.0733371	0.0662657	0.0788697	0.00888971
75	0.00293284	0.0417427	0.0853984	0.0736651	0.0665368	0.0787596	0.00922873
75.2	0.00302725	0.0414709	0.0859375	0.0739153	0.0673134	0.0789492	0.00929407
75.4	0.00305738	0.0416107	0.0865867	0.0742564	0.0673218	0.0797826	0.00952414
75.6	0.00223594	0.0412012	0.086554	0.0733382	0.0664425	0.0797692	0.00934029
75.8	0.00206719	0.0415628	0.08689	0.0729881	0.0661988	0.0803404	0.00924988
76	0.00096715	0.0413102	0.0869009	0.0724065	0.0658811	0.0802885	0.00842162
76.2	0.00064142	0.041525	0.0871406	0.0721493	0.066169	0.080313	0.00813396
76.4	0.00039415	0.0413848	0.0873495	0.0722448	0.0663306	0.0803945	0.00770918
76.6	0.000131	0.0415626	0.0879114	0.0720577	0.0663611	0.0801498	0.00755452
76.8	-0.0003781	0.0415171	0.0877351	0.0713058	0.0659533	0.0797486	0.00720018
77	-0.00067595	0.0415066	0.0876491	0.0706326	0.0657937	0.079852	0.00662131
77.2	-0.00037063	0.0415263	0.0878735	0.0702915	0.065936	0.080058	0.00655597
77.4	-0.00044988	0.0420358	0.0878805	0.0706124	0.0661936	0.0799845	0.00629987
77.6	-0.00060729	0.0421131	0.0873357	0.0706686	0.0662596	0.0792583	0.00589838
77.8	-0.00031844	0.0425153	0.0873051	0.0710987	0.0665899	0.0799565	0.0060055
78	-0.00038786	0.0422429	0.086916	0.0709061	0.0666215	0.0798199	0.00611321
78.2	-0.00022492	0.0418766	0.0871471	0.0711702	0.0670937	0.0796408	0.00672289
78.4	-0.00026537	0.0418996	0.0871531	0.071533	0.0673284	0.0798279	0.00699434
78.6	-0.00010242	0.0432124	0.0880746	0.072594	0.0684819	0.080405	0.00757639
78.8	0.00020252	0.043675	0.0884767	0.0734473	0.0690566	0.080928	0.00802599
79	0.00055962	0.0441276	0.0886065	0.0739905	0.0700002	0.0817111	0.00892207
79.2	0.0007283	0.0438571	0.0892024	0.0742423	0.0701654	0.0823395	0.00894272
79.4	0.00039456	0.0438645	0.089306	0.0748682	0.0698569	0.0827696	0.00898377
79.6	0.00026424	0.0442811	0.089707	0.0747907	0.0698977	0.0831501	0.00898065
79.8	0.0004786	0.0447883	0.0906563	0.0752304	0.0706726	0.0834882	0.00900511
80	0.00034173	0.0446379	0.0911257	0.0751716	0.0712894	0.0831978	0.0087945
80.2	0.00056144	0.0449177	0.0919392	0.0755198	0.0712354	0.0830537	0.00879984
80.4	0.00047392	0.0448546	0.0925842	0.0756612	0.0710549	0.0826624	0.00835361
80.6	0.0006335	0.0446434	0.0929892	0.075661	0.0710201	0.082478	0.00824205
80.8	0.00039674	0.0446124	0.092788	0.0755122	0.0708207	0.0827134	0.00781502
81	0.00055964	0.0447343	0.0930811	0.0758196	0.0708721	0.0829705	0.00730732
81.2	0.00046508	0.044553	0.0931096	0.0759414	0.0707735	0.0826531	0.00680999
81.4	-0.00021063	0.0443933	0.092664	0.0755982	0.0704106	0.0819384	0.0059341
81.6	-0.00034692	0.0442281	0.0922471	0.075738	0.0703678	0.0820016	0.00587943
81.8	-0.0002227	0.0443689	0.0926618	0.0756736	0.0704522	0.0822519	0.00567996
82	-0.0008047	0.0439901	0.0921522	0.0752598	0.0699908	0.0815424	0.00482744
82.2	-0.00074742	0.0440972	0.0920717	0.0757183	0.0703084	0.0820806	0.00489821
82.4	-0.00097178	0.0448001	0.0923962	0.0762188	0.0704451	0.0827719	0.0050948
82.6	-0.0008084	0.0455019	0.0931172	0.0769533	0.0710429	0.0832878	0.00575841
82.8	-5.892e-05	0.0455238	0.0930977	0.0771131	0.0703797	0.0839274	0.00576662
83	0.00042686	0.0458426	0.0931517	0.0772206	0.0704817	0.0850264	0.00631349
83.2	0.00076791	0.0457417	0.0934181	0.0773154	0.0699662	0.0851463	0.00641169
83.4	0.00087803	0.0465132	0.0937272	0.0774675	0.0704961	0.0855146	0.00644256
83.6	0.00136902	0.0468483	0.0944229	0.077719	0.0709987	0.0857616	0.00693029
83.8	0.00137956	0.0469557	0.0949821	0.077769	0.0712819	0.0857627	0.00712875
84	0.00181558	0.0471092	0.0955217	0.078369	0.0715649	0.086042	0.00737665
84.2	0.00200527	0.0470909	0.0957678	0.0786733	0.071264	0.0859837	0.00731772
84.4	0.00177505	0.0466595	0.0959405	0.0785759	0.0715502	0.085934	0.0070972
84.6	0.00138368	0.0460822	0.0961766	0.0786277	0.0714779	0.0860606	0.00703664
84.8	0.00116259	0.0463865	0.096597	0.0786424	0.0716924	0.0859803	0.00676803
85	0.00046434	0.0458216	0.0966973	0.0784022	0.0719553	0.0854203	0.00642301
85.2	-0.00058808	0.045458	0.0966169	0.077832	0.0717292	0.0849698	0.00584334
85.4	-0.00105302	0.0455496	0.0966172	0.07789	0.0719386	0.0846323	0.00563112
85.6	-0.00089999	0.0459023	0.0967887	0.0780684	0.0725942	0.0848933	0.00562352
85.8	-0.00115908	0.0460459	0.0969431	0.0773706	0.0728192	0.0850696	0.00500041
86	-0.00118131	0.0458751	0.0971577	0.077626	0.0731851	0.0852518	0.0052578
86.2	-0.0012258	0.0465319	0.0971912	0.0781783	0.0734304	0.0858059	0.00560088
86.4	-0.0002438	0.0474909	0.0986518	0.0791436	0.0738842	0.0865535	0.00698294
86.6	0.00048682	0.0481332	0.0992635	0.0801096	0.0744172	0.0872032	0.00751307
86.8	0.00117971	0.0486143	0.0996618	0.0808026	0.0745232	0.0876665	0.00771836
87	0.00109108	0.0492567	0.0998392	0.0812264	0.0749008	0.0880431	0.00802337
87.2	0.00150812	0.0496865	0.1004	0.0818748	0.0748201	0.0882956	0.00815616
87.4	0.00129954	0.0500498	0.100522	0.0819925	0.0748698	0.0885853	0.00835058
87.6	0.00130305	0.0496887	0.100693	0.0826046	0.0742521	0.0889617	0.00847901
87.8	0.00082643	0.0492915	0.100279	0.0825748	0.0737249	0.0891917	0.00829666
88	0.0003327	0.0486491	0.100019	0.0830416	0.0733061	0.088928	0.00826516
88.2	0.00015684	0.0478709	0.099577	0.0824392	0.0725142	0.0884223	0.00765245
88.4	-0.00067579	0.0473509	0.0995754	0.0819518	0.0723204	0.0878289	0.00697862
88.6	-0.00175157	0.0461628	0.0993277	0.0815345	0.0714142	0.0865947	0.00605339
88.8	-0.00233068	0.0458288	0.0987552	0.080728	0.0709055	0.0855724	0.00524391
89	-0.00299646	0.0452969	0.0984926	0.0800105	0.0705758	0.0849539	0.0046321
89.2	-0.00384253	0.0449225	0.0976985	0.0790006	0.0699715	0.0841351	0.00370368
89.4	-0.00389474	0.044779	0.0973938	0.0789165	0.070003	0.0836465	0.00317735
89.6	-0.00361542	0.0449023	0.0973592	0.0783222	0.0702846	0.0837713	0.00346458
89.8	-0.003745	0.0449893	0.0972516	0.0780434	0.0700106	0.0838892	0.00355681
90	-0.00347168	0.0456087	0.097752	0.0786241	0.0706098	0.0841281	0.00389053
90.2	-0.00325695	0.0465098	0.0979067	0.0789822	0.0705608	0.0844318	0.00437955
90.4	-0.00182185	0.0478041	0.0991196	0.080499	0.0719019	0.0856266	0.00602046
90.6	-0.00155079	0.0486685	0.0994305	0.0814629	0.0726342	0.0861917	0.00626893
90.8	-0.00154209	0.0495621	0.100226	0.081823	0.0734865	0.0865049	0.00670508
91	-0.0010137	0.0506245	0.101354	0.0824176	0.07423	0.087734	0.00764056
91.2	-0.00020441	0.0508869	0.102095	0.0831226	0.0749418	0.0888765	0.00844408
91.4	-9.051e-05	0.0514729	0.102699	0.0835707	0.0754124	0.0899045	0.00856881
91.6	-7.971e-05	0.0516083	0.102836	0.0842102	0.0755611	0.0905272	0.00856418
91.8	-0.00016919	0.051824	0.103329	0.0847586	0.076198	0.0911648	0.00879115
92	9.569e-05	0.0521138	0.103802	0.08511	0.0765097	0.091081	0.00908511
92.2	0.0002808	0.0524361	0.104439	0.0854659	0.0768824	0.0915107	0.0089498
92.4	0.00027706	0.0530906	0.105106	0.0857628	0.0771651	0.09153	0.00893283
92.6	8.042e-05	0.0528823	0.105109	0.0857017	0.0772025	0.0910179	0.00816055
92.8	0.00034701	0.0533669	0.105301	0.0851569	0.0775911	0.0912708	0.00779122
93	-5.238e-05	0.0533475	0.105251	0.0851574	0.0777933	0.0911638	0.00722781
93.2	-0.00072094	0.0531545	0.104864	0.0853067	0.0774063	0.0900605	0.00677654
93.4	-0.00065775	0.0531259	0.105184	0.0853938	0.0776827	0.0897662	0.00674248
93.6	-0.00055182	0.0532438	0.105399	0.085501	0.0777505	0.0900028	0.00684653
93.8	-0.00089027	0.0530947	0.105439	0.0854013	0.0774102	0.0897473	0.0064547
94	-0.00090246	0.0534782	0.105442	0.0850855	0.0779232	0.0898325	0.00677545
94.2	-0.00081468	0.0532859	0.105129	0.0847538	0.0771781	0.0891993	0.0068772
94.4	-0.0007922	0.053267	0.105345	0.0848253	0.0775593	0.0894946	0.00720338
94.6	-0.00077182	0.0532118	0.105141	0.0845167	0.0774743	0.0895056	0.00730738
94.8	-0.00041225	0.0530399	0.105004	0.0843649	0.0777411	0.0897084	0.00736852
95	0.00034986	0.053463	0.105688	0.0846435	0.0783097	0.0905992	0.00775217
95.2	0.00043384	0.0533618	0.105457	0.0844309	0.078031	0.0904352	0.00737857
95.4	0.00014174	0.05362	0.10552	0.0842109	0.077689	0.0905287	0.00690031
95.6	-0.00013641	0.0535347	0.105249	0.0840781	0.0768788	0.0902217	0.00684425
95.8	-8.459e-05	0.0534987	0.105547	0.0843476	0.0768547	0.0901813	0.00706566
96	0.00032005	0.053673	0.105424	0.0842446	0.0766471	0.0900308	0.00731442
96.2	-0.00039443	0.0533104	0.105591	0.0841316	0.076439	0.0902928	0.00745763
96.4	-0.00032844	0.0532308	0.105419	0.083811	0.076332	0.0899944	0.00738134
96.6	-0.00059095	0.0533154	0.105358	0.0839106	0.0766475	0.090208	0.00703342
96.8	-0.00065918	0.0535249	0.105255	0.0838659	0.0767466	0.0902571	0.00710192
97	-0.00135473	0.0536493	0.105104	0.084355	0.0768852	0.0901083	0.00734588
97.2	-0.00152587	0.0540031	0.105487	0.0846247	0.0768511	0.089792	0.00742191
97.4	-0.00137528	0.0537382	0.105597	0.0848155	0.0772585	0.0900381	0.00739462
97.6	-0.0013953	0.053978	0.105944	0.0856005	0.0774373	0.0903528	0.00726234
97.8	-0.0014369	0.0542937	0.106531	0.0858741	0.0778292	0.090389	0.0074629
98	-0.00121243	0.054476	0.106723	0.0861314	0.0783748	0.0905913	0.00782899
98.2	-0.00101513	0.0544233	0.106744	0.0858312	0.0782689	0.0905311	0.00781609
98.4	-0.00051578	0.0547298	0.107026	0.086252	0.0790467	0.0913599	0.00810332
98.6	0.00063511	0.0552034	0.107104	0.0867239	0.0792179	0.0917815	0.0084972
98.8	0.00122384	0.0552747	0.107306	0.0869404	0.0798043	0.0922862	0.0086281
99	0.00112733	0.0557738	0.108352	0.0869509	0.0797948	0.0925016	0.00859093
99.2	0.00035738	0.0554461	0.107779	0.0864871	0.0788271	0.0921401	0.0080719
99.4	-0.0005167	0.0548703	0.107889	0.085999	0.0780757	0.0922827	0.00776502
99.6	-0.00085054	0.0542616	0.107803	0.0857181	0.0773912	0.0919053	0.00789701
99.8	-0.00085329	0.0539976	0.107755	0.0858313	0.0776287	0.0920059	0.00814225
100	-0.00090203	0.0539747	0.108172	0.0855917	0.0775562	0.0925961	0.00847307
100.2	-0.00140546	0.0534895	0.108108	0.0854091	0.0770989	0.0927684	0.00844281
100.4	-0.00131145	0.0536495	0.108228	0.0854826	0.0772198	0.0927247	0.00809685
100.6	-0.00122229	0.0539719	0.108652	0.0855911	0.0773536	0.0931259	0.00855809
100.8	-0.00121691	0.0541806	0.108869	0.0852991	0.0775229	0.0929961	0.00896536
101	-0.00173044	0.0545271	0.109034	0.0854811	0.0774138	0.0928289	0.00883515
101.2	-0.00201742	0.0547382	0.108944	0.0853312	0.0767127	0.0923558	0.00813366
101.4	-0.00115927	0.055038	0.109586	0.0863427	0.0771094	0.0926697	0.00810265
101.6	-0.00087834	0.0556723	0.110489	0.08711	0.0772946	0.0928133	0.00834466
101.8	-0.00062238	0.0565023	0.111122	0.0873732	0.0780702	0.0930455	0.00897307
102	-9.046e-05	0.0570697	0.111065	0.0876028	0.0784684	0.0930978	0.00934138
102.2	0.00028274	0.057603	0.111453	0.0876529	0.0783492	0.0931153	0.00940923
102.4	0.0011353	0.0581139	0.11157	0.0883981	0.0785559	0.0931918	0.00957407
102.6	0.00151801	0.0583371	0.111839	0.0885478	0.0783398	0.0933108	0.00996917
102.8	0.00168088	0.0582029	0.112044	0.0884066	0.0784347	0.0932248	0.00990925
103	0.00136892	0.0577208	0.112285	0.0885185	0.0779717	0.0931912	0.00958753
103.2	0.00110371	0.0578798	0.112211	0.0888363	0.0777813	0.0933866	0.0096362
103.4	0.00116485	0.0577877	0.112815	0.0888052	0.0777589	0.0932628	0.00976342
103.6	0.00169156	0.0583825	0.11316	0.0895272	0.0780686	0.0935077	0.0102916
103.8	0.0019366	0.058881	0.113275	0.0901137	0.0786357	0.0940135	0.0103644
104	0.00225779	0.0589667	0.114014	0.0902345	0.0790077	0.0945179	0.0104384
104.2	0.00198185	0.0585826	0.113535	0.0901878	0.0788222	0.0941009	0.00976399
104.4	0.00125881	0.0582313	0.113174	0.0900377	0.0788105	0.093844	0.00953338
104.6	0.00078324	0.0579511	0.113011	0.0895177	0.0786713	0.0940293	0.00985391
104.8	-4.749e-05	0.0580268	0.11247	0.0889623	0.0783204	0.0937983	0.00963737
105	-0.0010095	0.0577248	0.111818	0.0886703	0.0776458	0.0932383	0.00885741
105.2	-0.00143375	0.0576071	0.111558	0.0879217	0.0772253	0.0931758	0.00835979
105.4	-0.00170883	0.0578077	0.111738	0.0878125	0.0773877	0.0932164	0.00834981
105.6	-0.0026344	0.057819	0.11205	0.0876062	0.0769414	0.0931852	0.00872511
105.8	-0.00311306	0.0581875	0.112049	0.0875754	0.0771775	0.0935171	0.0089529
106	-0.00269766	0.0583823	0.112184	0.0880095	0.0771089	0.0933933	0.00884678
106.2	-0.00231167	0.058379	0.11264	0.0881962	0.0768942	0.0936538	0.00909086
106.4	-0.00184849	0.0588257	0.112189	0.0880716	0.077085	0.0938088	0.00906521
106.6	-0.00194868	0.058495	0.112346	0.0877052	0.0767601	0.0936991	0.00893332
106.8	-0.00140603	0.0585323	0.112755	0.0873424	0.0766915	0.093273	0.00868521
107	-0.00100222	0.0587002	0.113457	0.0876799	0.0769046	0.0934732	0.00857986
107.2	0.00014439	0.0597475	0.114314	0.0880205	0.0773608	0.0937683	0.00908689
107.4	0.00131286	0.0603221	0.115062	0.087984	0.0779992	0.0935618	0.00952696
107.6	0.00206625	0.0611143	0.11575	0.0886337	0.0785435	0.0937142	0.00978268
107.8	0.00293455	0.0614986	0.116213	0.0890288	0.0798114	0.0933432	0.00975844
108	0.00339496	0.062063	0.116649	0.0891099	0.0807404	0.0935972	0.00947204
108.2	0.00295205	0.0618761	0.116205	0.0889307	0.0801789	0.0930635	0.00929249
108.4	0.00274373	0.0617137	0.116547	0.0887592	0.080353	0.0931972	0.00972386
108.6	0.00298476	0.0621397	0.116874	0.0889046	0.0806247	0.0936405	0.0100798
108.8	0.00253069	0.0620715	0.116475	0.0887288	0.0800797	0.0935917	0.00975875
109	0.00212702	0.0618597	0.116489	0.0886293	0.0798471	0.0936161	0.0093795
109.2	0.00140271	0.0617688	0.116275	0.088195	0.0790583	0.0935614	0.00901737
109.4	0.0006461	0.0616327	0.116229	0.0883458	0.0784723	0.0931722	0.00908354
109.6	0.00028932	0.0616112	0.116501	0.0886122	0.0782123	0.0937286	0.00958698
109.8	-5.881e-05	0.0613937	0.115794	0.0888555	0.0778802	0.0942243	0.00968043
110	3.786e-05	0.0612941	0.115384	0.0887509	0.0773715	0.094064	0.00944762
110.2	-7.256e-05	0.0614613	0.115266	0.0886948	0.0772961	0.0948471	0.00985025
110.4	-0.00052648	0.0613269	0.114979	0.0880509	0.0765283	0.0947033	0.00955641
110.6	-0.00081126	0.0607054	0.114904	0.0878339	0.0757573	0.0945611	0.00966777
110.8	2.246e-05	0.0615299	0.115684	0.0883059	0.0758197	0.0951901	0.0100712
111	0.00045148	0.0619443	0.116421	0.0887532	0.0763279	0.0958039	0.0103198
111.2	0.00159389	0.0622847	0.116803	0.089171	0.0767376	0.0959146	0.0110632
111.4	0.00182729	0.0624655	0.117181	0.0893306	0.077052	0.09538	0.0113073
111.6	0.00203041	0.062932	0.117662	0.0899133	0.0777279	0.0956477	0.0114926
111.8	0.00238099	0.0631295	0.117859	0.0900637	0.0785214	0.0955556	0.0115216
112	0.00202375	0.063014	0.11799	0.0901376	0.0785148	0.095425	0.0111059
112.2	0.00189638	0.0627212	0.118199	0.0903794	0.0781457	0.0950532	0.0113001
112.4	0.00209944	0.062901	0.11883	0.0910535	0.078553	0.0952162	0.0110748
112.6	0.00213331	0.0631234	0.118883	0.0916001	0.0787187	0.0955041	0.0108642
112.8	0.00110369	0.0626685	0.118359	0.0912005	0.0780523	0.0949771	0.00987309
113	0.00082292	0.0626827	0.118347	0.0910359	0.0777477	0.0946043	0.00943538
113.2	0.00029126	0.0625802	0.118074	0.0912333	0.0774517	0.0941774	0.00923522
113.4	-1.244e-05	0.0625126	0.117969	0.09097	0.0773144	0.0942073	0.00938975
113.6	-0.00040536	0.0628346	0.117612	0.0907924	0.0774999	0.0946479	0.00936607
113.8	-0.00048078	0.0629347	0.117283	0.0908407	0.0772298	0.0948296	0.0093584
114	-0.00091196	0.0630384	0.117343	0.0900562	0.0768874	0.094432	0.00891704
114.2	-0.00032189	0.0638642	0.118164	0.0904483	0.0773743	0.0950668	0.00944106
114.4	-0.00039667	0.064267	0.118095	0.0904126	0.0773492	0.0951186	0.00952689
114.6	-0.00040801	0.0641866	0.117758	0.0905131	0.0771312	0.0952456	0.00968264
114.8	-0.00010965	0.0652114	0.118295	0.0908796	0.0774561	0.0962786	0.0103694
115	0.00040674	0.0657698	0.118813	0.0909932	0.0780092	0.0963257	0.0109259
115.2	0.00096	0.0655684	0.118748	0.0910896	0.0781991	0.0961152	0.0115267
115.4	0.00097674	0.0658712	0.118725	0.0912059	0.078411	0.0959195	0.0118211
115.6	0.00073764	0.0656921	0.118566	0.09101	0.0784988	0.0960518	0.0113451
115.8	0.00097349	0.065349	0.118288	0.0908791	0.0785445	0.0960199	0.0109319
116	0.00088373	0.0649333	0.118052	0.0908901	0.078688	0.0957223	0.010848
116.2	0.00098333	0.064837	0.1178	0.091065	0.0790935	0.0958989	0.0108618
116.4	0.00105227	0.0648453	0.118414	0.0913063	0.0793634	0.0962	0.0108519
116.6	0.00074511	0.0641041	0.117993	0.0905576	0.0792795	0.0958773	0.0104724
116.8	0.00036858	0.0636914	0.117767	0.0898443	0.0788021	0.0953401	0.00982046
117	0.00082944	0.0636129	0.118191	0.089532	0.0787125	0.0955224	0.0101068
117.2	0.00094772	0.0637516	0.118878	0.0899062	0.0790544	0.0954515	0.0106795
117.4	0.00107058	0.063851	0.119132	0.0893786	0.0786972	0.0953053	0.0105011
117.6	0.00121513	0.0643874	0.119252	0.0895026	0.0784877	0.0950297	0.0107006
117.8	0.00133703	0.0644122	0.119738	0.0895189	0.0776829	0.0950864	0.0111156
118	0.00155593	0.064866	0.120521	0.0899522	0.0781874	0.0952353	0.0115423
118.2	0.00158663	0.0653375	0.120715	0.09016	0.0778444	0.0954141	0.0120549
118.4	0.001541	0.0655446	0.120708	0.090276	0.0776363	0.0952901	0.0123472
118.6	0.00178626	0.0659233	0.121513	0.0905904	0.077263	0.0954845	0.0129678
118.8	0.00172664	0.0667506	0.122123	0.0906759	0.0771861	0.0957703	0.0130405
119	0.00224446	0.067525	0.122864	0.0909578	0.077221	0.0955192	0.0130834
119.2	0.00177313	0.0677725	0.12297	0.0906881	0.0770325	0.0957319	0.0129832
119.4	0.00171656	0.0681548	0.123286	0.0909171	0.0768885	0.0955132	0.0125488
119.6	0.00117137	0.0678744	0.123112	0.0906499	0.0767909	0.0957285	0.0118388
119.8	0.00154698	0.0684948	0.12338	0.0909495	0.0771992	0.0963424	0.0123274
120	0.00145793	0.0689858	0.123106	0.0911119	0.0779998	0.0965401	0.0124774
120.2	0.00106543	0.0690769	0.12298	0.0913064	0.0785175	0.0966129	0.0119561
120.4	0.00050287	0.0687928	0.123031	0.0912725	0.0785587	0.0963974	0.0117662
120.6	2.731e-05	0.0682747	0.122482	0.0902619	0.0781664	0.0957992	0.0109003
120.8	0.00033097	0.068464	0.122428	0.0906688	0.0784175	0.0959844	0.0110373
121	0.00065723	0.0690369	0.122448	0.0906906	0.0790216	0.096353	0.0110734
121.2	0.00048621	0.0690023	0.122202	0.0907764	0.0789832	0.0957436	0.0108813
121.4	0.00045267	0.0685947	0.121448	0.0906393	0.0785261	0.0956168	0.0104911
121.6	0.00057799	0.0686458	0.120868	0.0906936	0.0784074	0.0956165	0.0110463
121.8	0.00095584	0.0689673	0.12147	0.0913044	0.0784401	0.0959078	0.0117812
122	0.00148552	0.0693295	0.121763	0.0915189	0.0794857	0.096044	0.0122901
122.2	0.00119445	0.068826	0.121257	0.0907967	0.0787024	0.0957398	0.0122937
122.4	0.00159198	0.0687244	0.121787	0.0909411	0.0786699	0.0950318	0.0124717
122.6	0.00165558	0.0687247	0.122307	0.0908238	0.0782036	0.0951526	0.0128
122.8	0.00124936	0.0685788	0.121711	0.0903192	0.077602	0.0944585	0.0121901
123	0.00146436	0.0687648	0.122287	0.0905356	0.0770928	0.0945121	0.0125559
123.2	0.00122854	0.0690156	0.12236	0.0905359	0.0766289	0.0945803	0.0123209
123.4	0.00125882	0.0692297	0.122826	0.0905151	0.076422	0.0940584	0.0121374
123.6	0.00141165	0.0695514	0.122821	0.090593	0.076639	0.0944902	0.012593
123.8	0.00172818	0.0702682	0.123171	0.0908613	0.0770824	0.0947336	0.0128104
124	0.0016918	0.0704323	0.122743	0.0904171	0.0771357	0.0939964	0.0123232
124.2	0.00098944	0.0700723	0.122753	0.0903036	0.0768841	0.0939779	0.0116957
124.4	0.00068209	0.0699319	0.122605	0.0904306	0.0767268	0.093894	0.0116051
124.6	0.00096234	0.0701061	0.122886	0.0904715	0.0767395	0.0944972	0.0113433
124.8	0.00161391	0.0700837	0.122892	0.0910602	0.0771901	0.0952951	0.0112157
125	0.00174922	0.0706129	0.12315	0.0907478	0.0778336	0.0959316	0.0112278
125.2	0.00155679	0.0701125	0.123281	0.0904713	0.0773938	0.0957002	0.0112983
125.4	0.00156168	0.0700598	0.122928	0.0905932	0.0776113	0.0957236	0.0113297
125.6	0.00122294	0.0701961	0.122868	0.0906408	0.0778431	0.0959848	0.011719
125.8	0.00118146	0.0703349	0.123073	0.090641	0.0779409	0.0962927	0.0121261
126	0.00040579	0.0696319	0.12221	0.0897285	0.077803	0.0960813	0.0120391
126.2	-7.121e-05	0.0689675	0.121852	0.0893259	0.0772132	0.0956679	0.0118598
126.4	-0.00030036	0.0689819	0.121878	0.0891486	0.0766232	0.0950773	0.0120446
126.6	-0.00023045	0.0692855	0.121699	0.0895267	0.0763558	0.0953913	0.0124278
126.8	-0.00020602	0.0699425	0.121267	0.0899306	0.0760846	0.0952702	0.0123663
127	-0.00016221	0.0707435	0.121606	0.0900091	0.0754286	0.0957711	0.0125559
127.2	7.876e-05	0.0718025	0.121942	0.0902113	0.0757566	0.0963199	0.0127339
127.4	0.00042553	0.0722534	0.121789	0.0899891	0.0758156	0.0960699	0.0129335
127.6	0.00019694	0.0723363	0.121175	0.0897902	0.0756422	0.095906	0.0126154
127.8	-0.00023475	0.0724453	0.12116	0.08976	0.0752945	0.0954882	0.0118445
128	0.00027134	0.0727579	0.121369	0.0899554	0.0754566	0.0954627	0.0118814
128.2	0.00060779	0.0732469	0.121988	0.0903611	0.0753094	0.0962688	0.0116999
128.4	0.00096642	0.0734758	0.122378	0.0906699	0.0758831	0.0967166	0.011654
128.6	0.00142473	0.0737644	0.123231	0.0905866	0.0761369	0.097293	0.0116687
128.8	0.00182778	0.0740775	0.123797	0.0907799	0.0765353	0.0972821	0.0118068
129	0.00189467	0.0746681	0.124633	0.0906806	0.0767307	0.0971083	0.0118725
129.2	0.00160113	0.0742027	0.125025	0.0905703	0.0765951	0.0963066	0.0114923
129.4	0.00156521	0.0742494	0.125022	0.0906868	0.0771173	0.0962981	0.0114543
129.6	0.00076948	0.0737043	0.12496	0.0900472	0.0769318	0.0958767	0.0111535
129.8	0.0003462	0.0734545	0.124571	0.0894001	0.0766911	0.0953823	0.0110255
130	1.225e-05	0.0731851	0.1247	0.0890604	0.0767206	0.0950246	0.0114604
130.2	0.00025802	0.0733584	0.125135	0.0891254	0.0770543	0.0948199	0.0117503
130.4	0.0005172	0.073849	0.125513	0.0891609	0.0774187	0.0947681	0.0123115
130.6	0.00134749	0.0742837	0.126167	0.0897399	0.0781817	0.0951616	0.0132486
130.8	0.00185234	0.075111	0.12655	0.0897541	0.0783295	0.0960149	0.0132546
131	0.0019371	0.0754574	0.126658	0.0897283	0.0782353	0.0959669	0.0137036
131.2	0.00200734	0.0754655	0.126398	0.0896436	0.0781039	0.0959245	0.0137736
131.4	0.00180997	0.0749301	0.125438	0.0894825	0.0771225	0.0953439	0.0134365
131.6	0.0015089	0.0744671	0.12509	0.0895659	0.0764818	0.0950449	0.0129039
131.8	0.00187358	0.0746759	0.125149	0.0900912	0.0763504	0.095459	0.0130866
132	0.00262317	0.0756974	0.12595	0.090915	0.0768324	0.0962833	0.0139058
132.2	0.00219572	0.075946	0.125816	0.0907102	0.0760711	0.096239	0.013777
132.4	0.00140718	0.075759	0.125277	0.0906989	0.0759441	0.0962867	0.0134863
132.6	0.00109142	0.0757509	0.125056	0.0906231	0.0752929	0.095873	0.0133357
132.8	0.00099047	0.0758385	0.124897	0.0907602	0.0749991	0.0955265	0.0132173
133	0.00027891	0.075522	0.124574	0.0903506	0.0740332	0.0945905	0.0122904
133.2	-5.713e-05	0.0754029	0.124529	0.0902548	0.0738593	0.0943795	0.0122278
133.4	-0.00018257	0.0756145	0.124223	0.0900176	0.0737166	0.094418	0.0118161
133.6	-0.00037571	0.0755484	0.123969	0.0897631	0.0735795	0.0941195	0.0115994
133.8	-0.00036565	0.0758135	0.123796	0.0896634	0.0736688	0.0942806	0.0118124
134	-0.00055751	0.0760365	0.123871	0.0899166	0.0733936	0.093831	0.0118323
134.2	-0.0007465	0.0760404	0.123888	0.0896633	0.0733294	0.093707	0.0116311
134.4	-0.00060552	0.0755809	0.123882	0.089368	0.073358	0.0933455	0.0113667
134.6	-6.22e-06	0.0752266	0.124415	0.0892995	0.0733863	0.0935962	0.01103
134.8	0.00016008	0.0755531	0.124335	0.0892301	0.0729184	0.0936901	0.0106388
135	0.00016051	0.0753909	0.124262	0.0894748	0.0728604	0.0931431	0.0109374
135.2	0.00054073	0.0757189	0.124348	0.0894808	0.0728189	0.0933612	0.0112009
135.4	0.0007562	0.0756511	0.124546	0.0898465	0.0729492	0.093203	0.0115388
135.6	0.0010581	0.0754693	0.124564	0.0897256	0.0729077	0.0933165	0.0115564
135.8	0.00133522	0.0761671	0.125174	0.0897162	0.0733724	0.0937494	0.0124351
136	0.00129878	0.0768389	0.125718	0.0898033	0.0736891	0.093832	0.0132147
136.2	0.00065618	0.0766173	0.125298	0.0893944	0.0734051	0.0932793	0.0133497
136.4	0.00060811	0.0770595	0.125295	0.0890796	0.0735463	0.0935644	0.013907
136.6	0.00072747	0.0773738	0.125136	0.0887137	0.0737875	0.0931803	0.014289
136.8	0.00067703	0.0776509	0.124909	0.0883797	0.0739836	0.0932547	0.0148698
137	0.00084521	0.0777583	0.124846	0.0883442	0.0736891	0.0930284	0.0150949
137.2	0.00114812	0.078174	0.125359	0.0885501	0.0740959	0.0937252	0.0158102
137.4	0.0009704	0.0781651	0.124884	0.0887059	0.0740185	0.0938111	0.0158499
137.6	0.00152357	0.0785443	0.124829	0.0889601	0.0739074	0.0940853	0.0161622
137.8	0.00095823	0.078317	0.124571	0.0885958	0.0734778	0.0935361	0.0155705
138	0.00070024	0.0782829	0.124405	0.0890791	0.0730105	0.0934699	0.0153541
138.2	0.00080244	0.0777494	0.12411	0.0887207	0.0726843	0.0935085	0.0153081
138.4	0.00098494	0.0770211	0.124049	0.0888423	0.0723458	0.0932407	0.0143712
138.6	0.00142939	0.076772	0.124408	0.0892774	0.0723972	0.0936206	0.0140503
138.8	0.00155144	0.0766535	0.124372	0.0898435	0.0726377	0.0937445	0.0139948
139	0.00117201	0.0761915	0.124131	0.0897886	0.0726156	0.0935924	0.0134109
139.2	0.00092393	0.0765462	0.124435	0.0899265	0.0726276	0.0932952	0.0134256
139.4	0.00063255	0.0760855	0.124289	0.0895932	0.0722446	0.0929674	0.0128628
139.6	0.00043653	0.0755972	0.124182	0.0895365	0.0713577	0.0928274	0.0123988
139.8	-0.00011209	0.0759359	0.124412	0.0892339	0.0710569	0.0928274	0.0121062
140	-0.0005337	0.0759982	0.12444	0.0889596	0.0710829	0.0927473	0.0120949
140.2	-0.00086889	0.0760839	0.124543	0.0890789	0.071081	0.092847	0.0120669
140.4	-0.00059318	0.076598	0.124867	0.0893305	0.0713329	0.0930286	0.0122518
140.6	-0.00056961	0.0767596	0.124641	0.0893654	0.0715402	0.0927304	0.0118525
140.8	-0.00055838	0.0768958	0.124909	0.0896406	0.0716447	0.0931321	0.011814
141	-0.00020578	0.0769963	0.125176	0.0896393	0.0715046	0.0929368	0.0118665
141.2	-0.00082414	0.0769287	0.125114	0.0895634	0.0714433	0.0922974	0.0118223
141.4	-0.0005	0.0775117	0.125238	0.0901875	0.0715159	0.0926157	0.011857
141.6	-0.0001417	0.0781423	0.12539	0.0902761	0.0717517	0.0928227	0.0115598
141.8	0.00029545	0.0789427	0.125809	0.0905549	0.0724634	0.0927301	0.0118092
142	0.00080971	0.0792375	0.125714	0.0907251	0.0727286	0.0931587	0.0122097
142.2	0.00101817	0.0796066	0.125862	0.0904537	0.073121	0.0933753	0.0126137
142.4	0.001408	0.0800733	0.126565	0.0906925	0.073983	0.0937064	0.0127927
142.6	0.0019187	0.0801974	0.126588	0.090877	0.074772	0.0941705	0.0135829
142.8	0.0019467	0.0804321	0.126848	0.0907082	0.0749784	0.0943759	0.0140128
143	0.00151007	0.0808525	0.126737	0.0902874	0.0743965	0.0945059	0.0139213
143.2	0.00117479	0.0812207	0.126684	0.0897478	0.0739807	0.0942779	0.0140444
143.4	0.00106657	0.080628	0.126016	0.0890291	0.0733521	0.0940498	0.0137824
143.6	0.00041263	0.0799735	0.125232	0.0887536	0.0726567	0.0935691	0.0136942
143.8	-0.00039118	0.0796458	0.124727	0.0873923	0.0724735	0.0935637	0.0134658
144	-7.983e-05	0.0793816	0.124711	0.0874453	0.0724699	0.0934491	0.0141973
144.2	-0.00057791	0.0787791	0.124086	0.0872218	0.0717029	0.0929939	0.0140933
144.4	-0.00072938	0.0788829	0.124064	0.0867199	0.0715249	0.0922074	0.0140356
144.6	-0.00103789	0.0782134	0.123663	0.0858386	0.0707466	0.0917072	0.0134993
144.8	-0.00150142	0.0777151	0.123332	0.0853486	0.0701885	0.0907808	0.0131401
145	-0.0019579	0.077369	0.123106	0.0847628	0.0699384	0.0899975	0.0128511
145.2	-0.00199914	0.0772827	0.123233	0.0851835	0.0698437	0.089857	0.0128814
145.4	-0.00200179	0.0777117	0.123223	0.0857645	0.069575	0.0901625	0.0125454
145.6	-0.00208622	0.0779186	0.123007	0.0861442	0.0698673	0.0902261	0.0120831
145.8	-0.00126813	0.0789222	0.123284	0.0870308	0.070689	0.0907758	0.0127366
146	-0.00130698	0.0792282	0.123653	0.0873427	0.0711749	0.091162	0.0129601
146.2	-0.00051435	0.0803491	0.124585	0.0880686	0.0723797	0.0921332	0.0137335
146.4	0.00028623	0.0806813	0.125044	0.0885497	0.0730475	0.0925852	0.0139356
146.6	0.00124661	0.0809702	0.125426	0.0892786	0.0731908	0.0931166	0.014461
146.8	0.00198558	0.0819265	0.126465	0.0903313	0.0736136	0.0935776	0.0151051
147	0.00220996	0.0819574	0.126422	0.090247	0.0734493	0.094162	0.014723
147.2	0.00266459	0.0819019	0.126472	0.0898725	0.0737771	0.0938969	0.0149306
147.4	0.00295411	0.0817367	0.12638	0.0901424	0.0739721	0.0934721	0.015428
147.6	0.00319124	0.0819768	0.126271	0.0901802	0.0741972	0.0934465	0.0161627
147.8	0.0034749	0.082011	0.126415	0.0895609	0.0739385	0.0935604	0.0163182
148	0.00393406	0.0822347	0.126598	0.0897698	0.0737201	0.0935308	0.0169742
148.2	0.0040576	0.0823838	0.126764	0.0894311	0.0733778	0.0935863	0.0170701
148.4	0.0037331	0.082456	0.126979	0.0884561	0.0731557	0.0934719	0.0166253
148.6	0.00380202	0.0817995	0.126847	0.088065	0.0721049	0.093016	0.0157989
148.8	0.00349012	0.0819165	0.126599	0.0877788	0.07209	0.0927142	0.0155594
149	0.00288214	0.0817898	0.126877	0.0873977	0.0717575	0.0927769	0.0148113
149.2	0.00323341	0.0820881	0.1271	0.0875075	0.0716356	0.0930806	0.014587
149.4	0.00276941	0.0826124	0.126721	0.0874478	0.0710546	0.0926329	0.0144896
149.6	0.00250146	0.0829416	0.126394	0.0877066	0.0709722	0.0930248	0.0141477
149.8	0.00248014	0.0835294	0.126905	0.0881315	0.0709581	0.0933757	0.0145859
150	0.00226761	0.0836737	0.127162	0.0877879	0.0711192	0.0931094	0.0145243
150.2	0.00230551	0.0835703	0.12705	0.0880009	0.0711405	0.093228	0.0142134
150.4	0.00158762	0.0835615	0.126939	0.087793	0.0706419	0.0927725	0.0137407
150.6	0.00173419	0.083644	0.127256	0.0880918	0.07025	0.092643	0.0138952
150.8	0.00165956	0.0840637	0.128069	0.0883794	0.0705534	0.0929971	0.0142215
151	0.00143792	0.0836677	0.127712	0.0876941	0.0704039	0.0929659	0.0144038
151.2	0.00143642	0.0839728	0.127992	0.0875798	0.0708086	0.0924186	0.0149074
151.4	0.00093582	0.0835397	0.127413	0.0871777	0.0701643	0.0917084	0.0148153
151.6	0.00130005	0.0839722	0.12775	0.0875059	0.0707398	0.0920268	0.0154024
151.8	0.00140914	0.0840908	0.128128	0.0875617	0.0707018	0.0917053	0.0152144
152	0.00169792	0.0845155	0.128537	0.0878198	0.0709561	0.0921405	0.0157332
152.2	0.0017253	0.0842965	0.128649	0.087946	0.0706844	0.0922392	0.0153743
152.4	0.00146165	0.0836146	0.12809	0.087431	0.0703148	0.0915628	0.0148658
152.6	0.00157672	0.0838076	0.127455	0.0876016	0.0697712	0.0909937	0.0144201
152.8	0.0015624	0.0844683	0.12762	0.0878342	0.0700735	0.0915679	0.0143337
153	0.00148275	0.0847345	0.127688	0.0879687	0.0699815	0.0916176	0.0142736
153.2	0.00177711	0.0853472	0.127123	0.0877291	0.0700242	0.0915948	0.0142843
153.4	0.0014239	0.0856288	0.126479	0.0877772	0.0697326	0.0913611	0.0143549
153.6	0.0015166	0.0860593	0.12639	0.0879548	0.0699473	0.0916335	0.0139224
153.8	0.0016247	0.0867332	0.126683	0.0881077	0.0703113	0.0917426	0.0141625
154	0.00154149	0.0870154	0.126416	0.0880237	0.0701287	0.0912029	0.0139671
154.2	0.00126378	0.0865805	0.125956	0.0881156	0.0694625	0.0908271	0.0129851
154.4	0.00114116	0.0863336	0.125502	0.087525	0.0692119	0.0902764	0.01274
154.6	0.0016565	0.086404	0.12589	0.0877818	0.0693797	0.0904024	0.0126734
154.8	0.0022462	0.0866417	0.126497	0.0879989	0.0698311	0.0909138	0.0130041
155	0.00252908	0.0866218	0.126242	0.0880587	0.0701957	0.0912176	0.0135499
155.2	0.00308666	0.0868726	0.126795	0.0880808	0.0699357	0.0910015	0.0136879
155.4	0.00308117	0.0864216	0.126849	0.0878431	0.0697635	0.0909293	0.0136912
155.6	0.0036047	0.0867277	0.127663	0.0883632	0.070446	0.0911841	0.0143602
155.8	0.00347362	0.0864582	0.127913	0.0881813	0.0700581	0.0910125	0.0141298
156	0.00357849	0.0867053	0.128407	0.0886626	0.0699614	0.0917708	0.0148833
156.2	0.00327129	0.0863449	0.128238	0.0885614	0.0697231	0.0917196	0.0150195
156.4	0.00340645	0.086729	0.128289	0.0886267	0.0696357	0.0920885	0.0153898
156.6	0.00322411	0.0873743	0.128527	0.0887392	0.0697343	0.0925547	0.01556
156.8	0.0032275	0.0880591	0.129239	0.0895149	0.0702579	0.0933027	0.0158614
157	0.00298481	0.0884447	0.129022	0.0890872	0.0703006	0.0936637	0.0162034
157.2	0.00278545	0.0885877	0.128701	0.0885451	0.0701327	0.0935001	0.0161466
157.4	0.00253248	0.0888341	0.128785	0.0887684	0.0702601	0.0935483	0.0162208
157.6	0.00231082	0.0890745	0.128945	0.0888802	0.0704015	0.093572	0.016487
157.8	0.0017111	0.0888496	0.128475	0.0886124	0.069909	0.0932916	0.0165603
158	0.00181443	0.0886886	0.128177	0.0887717	0.0696765	0.0928452	0.0168142
158.2	0.00151772	0.0879165	0.127654	0.0882328	0.069608	0.0925387	0.016376
158.4	0.00113536	0.0880934	0.127358	0.0882634	0.0697924	0.0923786	0.0165113
158.6	0.00116708	0.0885722	0.127786	0.0886778	0.0696651	0.0925612	0.0162824
158.8	0.00129856	0.0885847	0.12762	0.0883915	0.0692988	0.092742	0.0158566
159	0.001441	0.0886601	0.127415	0.0882513	0.0689023	0.0924463	0.0158467
159.2	0.0011376	0.0885965	0.127165	0.0875791	0.0683305	0.0913805	0.0150885
159.4	0.00075804	0.0881553	0.126803	0.086968	0.068634	0.0910059	0.014863
159.6	0.00088867	0.0882723	0.126407	0.086625	0.0686276	0.0907224	0.014717
159.8	0.00052918	0.0880078	0.126145	0.0864992	0.0683619	0.0908768	0.0145519
160	0.00114274	0.0889588	0.126858	0.08699	0.0689549	0.0916314	0.0150645
160.2	0.00108934	0.0886276	0.126504	0.086427	0.068961	0.0913859	0.0148784
160.4	0.00111616	0.088748	0.126585	0.0860819	0.0689329	0.0913349	0.0146589
160.6	0.00091374	0.0889052	0.126694	0.0861875	0.0688394	0.0914325	0.0150946
160.8	0.00084108	0.0891109	0.126292	0.086209	0.0686858	0.0913771	0.0150933
161	0.00103089	0.0891841	0.1265	0.0858811	0.0686906	0.0917076	0.015455
161.2	0.00073361	0.0890222	0.126457	0.0858724	0.0685126	0.0912178	0.0156674
161.4	0.00041033	0.0889458	0.126228	0.085779	0.0688873	0.0912362	0.0157741
161.6	0.00085255	0.0889388	0.126784	0.0856765	0.0692732	0.0913059	0.0161875
161.8	0.00101272	0.0889432	0.126599	0.0853565	0.0694214	0.091402	0.0164462
162	0.00094935	0.0894297	0.127054	0.0858667	0.0697715	0.0915946	0.0166913
162.2	0.00074506	0.0889646	0.127268	0.0853369	0.0695099	0.0915338	0.0161528
162.4	0.00059877	0.0895787	0.127434	0.0859402	0.0694695	0.0918032	0.0160432
162.6	0.00098626	0.0898168	0.127785	0.0857992	0.0694494	0.0917077	0.0159628
162.8	0.00111447	0.0896847	0.127591	0.0854873	0.069175	0.0915833	0.0156672
163	0.00130127	0.0898046	0.127711	0.0857975	0.0692515	0.0911904	0.0159723
163.2	0.00091504	0.0899813	0.12719	0.0856724	0.0691936	0.0906284	0.0153533
163.4	0.0016414	0.0904163	0.127525	0.0859217	0.0698297	0.0906536	0.015905
163.6	0.00172904	0.090953	0.127405	0.0861823	0.0697046	0.0910266	0.0159297
163.8	0.00165246	0.0906726	0.127481	0.0861978	0.0693962	0.0914516	0.0158865
164	0.00197152	0.0909985	0.127674	0.0863862	0.0691204	0.0911641	0.0153436
164.2	0.00215136	0.0904773	0.127359	0.0864774	0.0688914	0.0914072	0.015703
164.4	0.00170073	0.0903999	0.127235	0.0864499	0.0686546	0.0910686	0.015873
164.6	0.0017846	0.0909851	0.127455	0.0875547	0.0685478	0.0910357	0.0166037
164.8	0.00197456	0.0916167	0.127044	0.0873901	0.0685306	0.0909588	0.0167172
165	0.00201896	0.0924173	0.127512	0.087761	0.068741	0.0916605	0.0171538
165.2	0.00164042	0.0927948	0.12739	0.0877528	0.0683229	0.0916114	0.0172595
165.4	0.00145179	0.0928984	0.127391	0.0873702	0.0682777	0.0912651	0.0170539
165.6	0.00152198	0.093412	0.127906	0.0872876	0.0682031	0.0912308	0.0169583
165.8	0.00119334	0.0937598	0.12754	0.0872059	0.0681917	0.0914714	0.0166192
166	0.00124381	0.0939981	0.127848	0.0871172	0.067942	0.0913177	0.0165196
166.2	0.00182325	0.09422	0.128253	0.0868553	0.0680937	0.0913596	0.0163384
166.4	0.00153068	0.0949081	0.12802	0.0868957	0.0678018	0.0911003	0.0163776
166.6	0.0016848	0.0949739	0.128042	0.0861814	0.0679114	0.0910304	0.0165484
166.8	0.00125331	0.0946492	0.127331	0.0855956	0.0675463	0.0905747	0.0163242
167	0.00081906	0.0943953	0.127007	0.0852414	0.0671491	0.0897662	0.0158734
167.2	0.00054075	0.0941123	0.126602	0.0845763	0.0669521	0.0894564	0.0155046
167.4	0.00050971	0.0938283	0.126491	0.0842212	0.0671803	0.0893388	0.0158427
167.6	0.00064934	0.0936095	0.126667	0.0843861	0.0670036	0.0895139	0.0160699
167.8	0.00047181	0.0926001	0.12648	0.0844582	0.0671425	0.0890604	0.0156049
168	0.00038764	0.0919798	0.126388	0.0849365	0.0670471	0.0885882	0.0154054
168.2	0.00057359	0.091395	0.126348	0.0852526	0.0671829	0.0889612	0.0161819
168.4	-5.63e-05	0.0913137	0.126394	0.0857401	0.0671869	0.0885229	0.0160699
168.6	0.00047614	0.0917425	0.126564	0.0861558	0.0673014	0.0884842	0.01621
168.8	0.00069018	0.0921558	0.126219	0.0860614	0.0674439	0.0889071	0.0165826
169	0.00104133	0.0923169	0.126375	0.0865936	0.0674495	0.0892444	0.0162671
169.2	0.00112246	0.0925538	0.126365	0.0865749	0.0671727	0.0888088	0.0159331
169.4	0.00113502	0.0927919	0.126672	0.0862669	0.0671209	0.0881574	0.0154341
169.6	0.00150111	0.0932034	0.12714	0.0860856	0.0672373	0.0887209	0.0156699
169.8	0.00207448	0.0935346	0.127808	0.0858947	0.0672589	0.0892701	0.0155436
170	0.002562	0.093626	0.128386	0.0856894	0.0675683	0.0895289	0.0158517
170.2	0.00284785	0.093904	0.128998	0.0855647	0.0677317	0.0896373	0.0155933
170.4	0.00241772	0.0941237	0.128705	0.0846214	0.0676513	0.0896956	0.0153374
170.6	0.00222177	0.0936994	0.128582	0.0841182	0.0676548	0.0902413	0.0154721
170.8	0.00168797	0.0935511	0.12838	0.0837887	0.0675972	0.0899726	0.0152802
171	0.00162525	0.0935255	0.128917	0.0840918	0.0675989	0.0901079	0.0156061
171.2	0.00151665	0.0939625	0.129143	0.0841719	0.068042	0.0907363	0.0159378
171.4	0.00175328	0.0944236	0.12948	0.0849537	0.0684244	0.0910363	0.016975
171.6	0.00189143	0.0949334	0.130071	0.085443	0.0687801	0.091142	0.0175185
171.8	0.00125729	0.0948103	0.12964	0.0858701	0.0686823	0.0910955	0.0176832
172	0.0008361	0.0947951	0.129421	0.0860115	0.0683218	0.0911284	0.0184076
172.2	0.00056919	0.0949221	0.128941	0.0861766	0.068141	0.0908445	0.0186606
172.4	0.00028526	0.0952284	0.128392	0.0863487	0.0678936	0.0904478	0.0185425
172.6	0.0003317	0.0953224	0.127645	0.0860426	0.06739	0.089465	0.0182002
172.8	0.00012431	0.0954343	0.126956	0.0858926	0.0670175	0.0889368	0.0179407
173	0.00056307	0.095892	0.126461	0.0856791	0.0668235	0.0887237	0.0173136
173.2	0.00042218	0.0960504	0.126337	0.0851363	0.0663306	0.0881527	0.0175424
173.4	0.00021455	0.0962427	0.126472	0.0848504	0.0660271	0.0879149	0.0176629
173.6	0.00026211	0.0960085	0.126141	0.0842225	0.0656911	0.0881881	0.017784
173.8	0.00055282	0.0959469	0.126463	0.0840425	0.0660557	0.0883037	0.017453
174	0.00098877	0.0961177	0.126676	0.0841781	0.0666137	0.0885811	0.0177526
174.2	0.00064287	0.0956259	0.126624	0.0837364	0.0666133	0.0887463	0.0170014
174.4	0.0003171	0.0953634	0.12636	0.0832601	0.0665619	0.0890031	0.0164772
174.6	0.00062689	0.0954368	0.126426	0.0841518	0.0666772	0.0894315	0.0166308
174.8	0.00114838	0.0959123	0.127044	0.0845081	0.0669607	0.0897534	0.0164806
175	0.00208851	0.0967088	0.127585	0.0853318	0.0673981	0.0906352	0.0168925
175.2	0.00216146	0.0969412	0.127446	0.0853179	0.0671556	0.0910954	0.0165737
175.4	0.00243793	0.096925	0.127254	0.0852693	0.0669033	0.0906056	0.0170937
175.6	0.00265962	0.0968282	0.126733	0.0846882	0.0667417	0.0900419	0.016761
175.8	0.00252887	0.0967036	0.126518	0.0845617	0.0665348	0.0894737	0.0168413
176	0.00245964	0.0966209	0.12642	0.0838946	0.0661666	0.0889447	0.0162867
176.2	0.00295329	0.0968049	0.126322	0.0838895	0.0658896	0.0887435	0.0158618
176.4	0.00252644	0.0965011	0.126072	0.0831707	0.0652148	0.0877263	0.015549
176.6	0.0023035	0.0964237	0.125692	0.0826048	0.064962	0.0869608	0.0152042
176.8	0.0023387	0.0964398	0.125845	0.0823952	0.0650929	0.0865994	0.0151352
177	0.00243017	0.0967813	0.126097	0.0828108	0.0655783	0.0866437	0.0155125
177.2	0.00192685	0.0964996	0.126282	0.0825593	0.0653717	0.0864567	0.0158325
177.4	0.00168127	0.0970001	0.126244	0.0830996	0.0654861	0.0863175	0.0161588
177.6	0.0018972	0.0969337	0.126726	0.0835406	0.0654626	0.0867653	0.0163242
177.8	0.00224826	0.0977932	0.128109	0.0842518	0.0662989	0.0880783	0.017125
178	0.00196383	0.0977502	0.128231	0.0846322	0.0665642	0.0885019	0.0172764
178.2	0.00139048	0.0971201	0.128061	0.0846383	0.0665766	0.0888007	0.0168195
178.4	0.00162905	0.0975276	0.128033	0.0853128	0.066248	0.0886591	0.0171297
178.6	0.0019622	0.0981483	0.128097	0.0862692	0.066697	0.0892776	0.0174182
178.8	0.00157247	0.0980599	0.127649	0.0860399	0.0663213	0.0894312	0.0170636
179	0.00144562	0.0984679	0.127468	0.0863878	0.0664723	0.0894012	0.0172123
179.2	0.00110088	0.0980941	0.126996	0.0861226	0.0661956	0.0888048	0.0171186
179.4	0.00126301	0.0982458	0.126464	0.0856438	0.0663727	0.0882612	0.0173093
179.6	0.00165111	0.0986367	0.126403	0.0852113	0.066594	0.0879126	0.0173621
179.8	0.00192114	0.0992564	0.126591	0.0850956	0.0668513	0.0881068	0.017622
180	0.00233433	0.0994712	0.126763	0.0851677	0.0668828	0.088297	0.0177565
180.2	0.00273692	0.0999728	0.12714	0.0853916	0.067142	0.0882388	0.0184934
180.4	0.00220712	0.0996064	0.127178	0.0846869	0.0668686	0.0874715	0.0184191
180.6	0.00233063	0.0998231	0.127394	0.0846787	0.0670592	0.0875712	0.0180114
180.8	0.00245109	0.099971	0.127554	0.0849199	0.0671133	0.0874896	0.018045
181	0.00250223	0.100143	0.12784	0.0851622	0.0671504	0.0879066	0.0187804
181.2	0.00285122	0.100149	0.128368	0.0852	0.0671864	0.0883596	0.0192761
181.4	0.00349286	0.100583	0.12859	0.0861298	0.0669448	0.0888921	0.0197933
181.6	0.00429532	0.100687	0.129462	0.0866538	0.0673142	0.0898289	0.0200788
181.8	0.00425108	0.100535	0.12946	0.0866102	0.0673517	0.0900533	0.0199203
182	0.00396987	0.099843	0.128505	0.0865685	0.0671377	0.0893809	0.0192913
182.2	0.00412369	0.100153	0.128154	0.0864877	0.0667668	0.0890839	0.0195663
182.4	0.00396251	0.100088	0.12765	0.0863637	0.0662673	0.0887358	0.0194757
182.6	0.0035157	0.0998264	0.126807	0.0861629	0.0662413	0.0890033	0.0189611
182.8	0.00314944	0.0998055	0.127038	0.0857535	0.0661525	0.0887573	0.0188746
183	0.00274584	0.0999628	0.126977	0.0852964	0.0664156	0.0882009	0.018918
183.2	0.00258129	0.0997931	0.126259	0.0847547	0.0662329	0.0879147	0.018472
183.4	0.00266079	0.100419	0.125914	0.0841918	0.0662832	0.087866	0.01834
183.6	0.00273294	0.100848	0.125826	0.0837336	0.0661974	0.0877478	0.0185449
183.8	0.00216257	0.100901	0.125474	0.0837097	0.0660621	0.0875567	0.0179262
184	0.00187634	0.100844	0.125783	0.0836363	0.0655048	0.0871646	0.0174619
184.2	0.00142299	0.10102	0.125723	0.0825796	0.0650167	0.0868114	0.0172053
184.4	0.00142072	0.100953	0.126071	0.0824596	0.0650659	0.0871265	0.0169255
184.6	0.00134618	0.1014	0.126379	0.0823616	0.065145	0.0872217	0.0169418
184.8	0.00133452	0.101932	0.126492	0.0822743	0.0648897	0.087266	0.017224
185	0.00130371	0.101626	0.126811	0.0825366	0.0647565	0.0874985	0.0175707
185.2	0.00168542	0.10173	0.127336	0.0831697	0.0650604	0.0878781	0.0176504
185.4	0.00232549	0.102227	0.127278	0.0838434	0.0654225	0.0880302	0.0179131
185.6	0.00250598	0.102336	0.127634	0.0843613	0.0661955	0.0882052	0.0179148
185.8	0.00263206	0.102573	0.127357	0.0848017	0.0662764	0.0885626	0.0178434
186	0.00218248	0.102616	0.126828	0.0848593	0.0663114	0.0883398	0.0180916
186.2	0.00238205	0.102925	0.126689	0.0847708	0.0662929	0.0883656	0.0181324
186.4	0.00207813	0.102653	0.126672	0.0849499	0.0665845	0.0886994	0.0179658
186.6	0.002321	0.102868	0.127066	0.085538	0.0671174	0.0891102	0.0184804
186.8	0.00267453	0.10329	0.1279	0.0856475	0.0677553	0.0892966	0.0195409
187	0.0030042	0.103547	0.12788	0.0858113	0.0682936	0.089497	0.0200035
187.2	0.00347006	0.103614	0.127919	0.0859605	0.0680563	0.0895543	0.0201388
187.4	0.00359566	0.10411	0.128206	0.0858228	0.0683573	0.0897312	0.0207267
187.6	0.00336278	0.103944	0.128211	0.0856748	0.0682033	0.0895599	0.0205985
187.8	0.00298464	0.103413	0.127972	0.0853712	0.0678185	0.089315	0.0200354
188	0.00330236	0.103372	0.127732	0.084685	0.0677733	0.0891966	0.0201432
188.2	0.00324411	0.103421	0.127302	0.0840907	0.0677615	0.0887795	0.0204348
188.4	0.00357683	0.103894	0.127735	0.084634	0.0679879	0.0889642	0.0205137
188.6	0.00332909	0.104109	0.127564	0.0839594	0.0676693	0.0886528	0.0203982
188.8	0.00326265	0.104432	0.127674	0.0841019	0.0673553	0.0883095	0.0200808
189	0.00327505	0.103906	0.127536	0.0842507	0.0672139	0.0879531	0.0199017
189.2	0.00394574	0.104846	0.127863	0.0847051	0.0675658	0.0883168	0.0201615
189.4	0.0041354	0.105267	0.127744	0.0850867	0.0677087	0.0881612	0.0199137
189.6	0.00375573	0.105534	0.127192	0.0852255	0.0672413	0.0879399	0.0192418
189.8	0.00357799	0.105908	0.126699	0.0853129	0.066994	0.0882104	0.0189047
190	0.00269943	0.105473	0.126054	0.0849055	0.065935	0.0873209	0.0181971
190.2	0.00280414	0.105688	0.125692	0.0848934	0.065194	0.0870768	0.017697
190.4	0.00244763	0.105803	0.125917	0.0855052	0.0652081	0.0872975	0.0173689
190.6	0.00253154	0.106022	0.12623	0.0860161	0.0649791	0.0874833	0.0177007
190.8	0.00260066	0.106629	0.126341	0.0862282	0.0649871	0.087881	0.0180684
191	0.00290532	0.106171	0.126269	0.086131	0.0646546	0.0876235	0.0179217
191.2	0.00257045	0.105869	0.125974	0.0856365	0.0640293	0.0870144	0.017456
191.4	0.00250188	0.10556	0.125746	0.085023	0.0641254	0.0870364	0.017405
191.6	0.00219941	0.10498	0.125289	0.0844896	0.0639508	0.0870164	0.016863
191.8	0.00238376	0.105052	0.125216	0.0844227	0.0642429	0.0868905	0.017021
192	0.00230446	0.105114	0.125158	0.0842087	0.0646335	0.0864553	0.0170595
192.2	0.00201636	0.105378	0.125444	0.0844479	0.0648401	0.0865767	0.0176806
192.4	0.00218054	0.105481	0.126423	0.0847937	0.0651654	0.0872021	0.0184077
192.6	0.00246355	0.105079	0.126867	0.0841562	0.0653861	0.0873834	0.0190227
192.8	0.00245482	0.104782	0.126854	0.0839695	0.0651111	0.0869245	0.0190705
193	0.00322153	0.104814	0.127234	0.0841065	0.0654983	0.0873263	0.0197285
193.2	0.00353141	0.105171	0.127195	0.0840609	0.065544	0.0876265	0.0201878
193.4	0.00302113	0.10507	0.126602	0.0835945	0.0654339	0.0874574	0.0202646
193.6	0.00320301	0.105413	0.126569	0.0834939	0.0654197	0.0873664	0.0206989
193.8	0.00331716	0.105538	0.126715	0.0834784	0.0653657	0.087981	0.0207774
194	0.00327396	0.105476	0.127016	0.0836452	0.0646882	0.0877271	0.0205619
194.2	0.00317269	0.105547	0.127031	0.0834336	0.0640493	0.087517	0.0201846
194.4	0.00298887	0.105479	0.127254	0.0834813	0.0643855	0.0876374	0.0198172
194.6	0.00274281	0.105677	0.127181	0.0835833	0.0646556	0.0875253	0.0202854
194.8	0.00283234	0.105892	0.127405	0.0832068	0.0649334	0.0874076	0.0199574
195	0.0030029	0.105491	0.127152	0.0828056	0.0643575	0.0870283	0.0197475
195.2	0.00270326	0.1057	0.127105	0.082526	0.0642067	0.086815	0.0195681
195.4	0.00284129	0.106454	0.127285	0.0829076	0.0649982	0.0874431	0.0201273
195.6	0.00250486	0.10642	0.127018	0.0832058	0.0648905	0.0868789	0.0196436
195.8	0.00275248	0.107021	0.127241	0.0837144	0.0650528	0.0864535	0.0197956
196	0.0021571	0.106781	0.127195	0.0835548	0.065118	0.0865972	0.0198114
196.2	0.00201617	0.107044	0.127402	0.0839422	0.0652909	0.0869614	0.0197259
196.4	0.00233966	0.106886	0.127518	0.0839135	0.0647936	0.0868918	0.01955
196.6	0.00225626	0.106753	0.126663	0.0834935	0.0645289	0.0865354	0.0192274
196.8	0.00235101	0.10702	0.125904	0.0837597	0.064267	0.086413	0.01884
197	0.00275594	0.107671	0.125983	0.0841426	0.0647327	0.0866055	0.019215
197.2	0.0024799	0.108079	0.12581	0.0841037	0.064993	0.0868817	0.0193095
197.4	0.00253043	0.108439	0.125965	0.0842715	0.064909	0.0869252	0.0192737
197.6	0.00297324	0.108555	0.126185	0.084536	0.0646787	0.0869979	0.0192497
197.8	0.00255279	0.108682	0.12625	0.0846611	0.0643585	0.0872285	0.0189347
198	0.00214043	0.108649	0.12637	0.0846468	0.0637903	0.0866069	0.0189456
198.2	0.00250712	0.108689	0.126244	0.0848462	0.0636258	0.086569	0.0191615
198.4	0.00231684	0.108876	0.126521	0.0850507	0.0642366	0.0865255	0.01967
198.6	0.00236276	0.108713	0.126763	0.0851082	0.0642429	0.0864953	0.0199344
198.8	0.0026174	0.108571	0.127027	0.0849472	0.0639575	0.0867829	0.0198901
199	0.00292454	0.108714	0.126924	0.0850171	0.0631833	0.086786	0.0206003
199.2	0.00320679	0.10834	0.126742	0.0854284	0.0632295	0.0866081	0.0207879
199.4	0.00368352	0.10839	0.126616	0.0854318	0.0634872	0.0865443	0.0211636
199.6	0.00371003	0.107632	0.12627	0.0851607	0.0628192	0.0860818	0.0206933
199.8	0.0037906	0.108273	0.126431	0.0851553	0.0628466	0.0867093	0.0209942
200	0.00314191	0.108214	0.126173	0.0850273	0.0627453	0.0866498	0.0207308
200.2	0.00326836	0.108501	0.126465	0.0854026	0.0626455	0.0868103	0.0204714
200.4	0.00339581	0.108678	0.126733	0.0855403	0.0626117	0.0872404	0.0210028
200.6	0.00336921	0.109018	0.126461	0.0856196	0.0628225	0.0873049	0.0209141
200.8	0.00352206	0.109493	0.126688	0.0856816	0.0630775	0.0872727	0.0212263
201	0.00339644	0.109657	0.127236	0.0853398	0.063281	0.0870045	0.0216391
201.2	0.00361649	0.109864	0.127618	0.0852453	0.0638653	0.0875337	0.0218199
201.4	0.00353464	0.109424	0.12763	0.0845743	0.0637426	0.0870267	0.0219535
201.6	0.00315203	0.109505	0.127597	0.0840537	0.0640144	0.0867181	0.0221718
201.8	0.00288215	0.110078	0.127776	0.0840671	0.0641362	0.0865092	0.0221151
202	0.00263141	0.110281	0.127664	0.0838641	0.0637598	0.0862371	0.022296
202.2	0.00302724	0.110342	0.127617	0.0842673	0.0638142	0.0860769	0.0224988
202.4	0.00281794	0.110477	0.127792	0.0837376	0.064127	0.0856758	0.0225555
202.6	0.00273002	0.109742	0.12715	0.0831989	0.063239	0.0848691	0.0218992
202.8	0.00274717	0.109764	0.126549	0.0830744	0.0632583	0.0847764	0.0214337
203	0.00259951	0.109795	0.126331	0.0828182	0.0629182	0.0843021	0.0208127
203.2	0.00230642	0.109156	0.125718	0.0822941	0.0632279	0.0836896	0.0200069
203.4	0.00183583	0.10919	0.125114	0.0816818	0.0630694	0.0832103	0.0196455
203.6	0.00105384	0.108814	0.124469	0.0819549	0.0624854	0.0832339	0.0188776
203.8	0.00040751	0.108887	0.124127	0.0817231	0.0622622	0.083123	0.0182359
204	-0.00057691	0.108296	0.123443	0.0814412	0.0617417	0.0827342	0.0177354
204.2	-9.631e-05	0.108551	0.124297	0.0818105	0.061926	0.083307	0.0182027
204.4	0.00010639	0.109003	0.12478	0.0820826	0.0621096	0.0838739	0.0189301
204.6	6.952e-05	0.10905	0.124154	0.0816993	0.0619152	0.0835361	0.01879
204.8	-0.0001556	0.10892	0.124176	0.0818674	0.0621006	0.0837583	0.0195866
205	0.00034529	0.109176	0.124684	0.0819158	0.0624891	0.0844982	0.0201288
205.2	0.0009623	0.109509	0.124764	0.0821733	0.0631991	0.0851904	0.0207529
205.4	0.00099119	0.109466	0.125101	0.0821412	0.0631637	0.0853829	0.0213384
205.6	0.0010967	0.110311	0.125414	0.0823969	0.0632632	0.0857726	0.021426
205.8	0.0014117	0.110951	0.125322	0.082795	0.0631425	0.0861204	0.0218084
206	0.00168624	0.11126	0.1254	0.0833388	0.0631969	0.0864808	0.0222824
206.2	0.0022777	0.11149	0.125304	0.0833178	0.0634425	0.0864088	0.0223554
206.4	0.00245918	0.112022	0.125527	0.0830769	0.0637887	0.0865947	0.0223229
206.6	0.00236257	0.112437	0.125393	0.0829136	0.0634218	0.0866718	0.021874
206.8	0.00228414	0.11279	0.125258	0.0823788	0.0638763	0.0868769	0.0216468
207	0.00162242	0.112452	0.125036	0.0814571	0.0634333	0.0860155	0.0210813
207.2	0.00157614	0.111886	0.124654	0.0811015	0.0634349	0.0853832	0.0208077
207.4	0.00101344	0.111651	0.124254	0.0810587	0.0625833	0.0847754	0.020477
207.6	0.00066736	0.110723	0.123807	0.0805824	0.0618435	0.0843093	0.0197676
207.8	0.00040596	0.110568	0.123894	0.0803352	0.061749	0.0837756	0.0195431
208	0.00056845	0.11089	0.12408	0.0808508	0.0614822	0.0832931	0.0203955
208.2	0.00160074	0.11157	0.124834	0.0812032	0.0616458	0.0833437	0.0207793
208.4	0.00163144	0.111555	0.124607	0.0812271	0.061676	0.0828491	0.0208799
208.6	0.00151699	0.111152	0.124368	0.0811907	0.0616032	0.0827315	0.020605
208.8	0.0014851	0.110652	0.124486	0.0815109	0.0616049	0.082393	0.0205952
209	0.00193014	0.110865	0.125161	0.0814178	0.0616805	0.0825073	0.0207036
209.2	0.00189566	0.110603	0.125297	0.0814705	0.0616244	0.0824564	0.0202663
209.4	0.0017658	0.110614	0.125399	0.0812063	0.061634	0.0825709	0.0199523
209.6	0.00216994	0.111192	0.125285	0.0808579	0.0620581	0.0826968	0.0201517
209.8	0.00263929	0.111431	0.125322	0.0810387	0.0620692	0.0831979	0.0202045
210	0.00257953	0.111508	0.125275	0.0813808	0.0621915	0.0837646	0.0199515
210.2	0.00244167	0.111608	0.125255	0.080695	0.0620284	0.0842086	0.0197165
210.4	0.00222266	0.111865	0.125061	0.0806042	0.0618678	0.0843282	0.0195961
210.6	0.00200228	0.112531	0.124652	0.0803952	0.061923	0.0842432	0.0196023
210.8	0.00135609	0.112227	0.123878	0.0795305	0.0613932	0.0839259	0.0191934
211	0.00166605	0.112448	0.123504	0.0796907	0.0613489	0.0838496	0.0194754
211.2	0.00204736	0.112819	0.123668	0.0801567	0.0615599	0.0842675	0.0195283
211.4	0.00171936	0.112917	0.123502	0.0801796	0.0608635	0.083903	0.0195255
211.6	0.00221707	0.113233	0.123814	0.0809176	0.0612729	0.0845626	0.0203739
211.8	0.0023192	0.113931	0.123823	0.0815963	0.0617132	0.0845165	0.0209968
212	0.00294905	0.11476	0.12454	0.0820948	0.0621416	0.0847633	0.0218588
212.2	0.00371455	0.115207	0.125258	0.0822975	0.0628487	0.0856063	0.0222711
212.4	0.00376979	0.115139	0.125816	0.0824609	0.0635664	0.08575	0.0226918
212.6	0.00376937	0.115351	0.126044	0.0827523	0.0639134	0.0860564	0.02308
212.8	0.00366942	0.115178	0.126441	0.0831328	0.063968	0.0857926	0.0235253
213	0.00385183	0.115421	0.127022	0.0830503	0.0645505	0.0865077	0.024254
213.2	0.0033982	0.115435	0.127224	0.0829729	0.0647093	0.0868958	0.023994
213.4	0.0033039	0.115515	0.127105	0.0826902	0.0646457	0.0867137	0.023866
213.6	0.0032684	0.115814	0.127485	0.0826017	0.0643721	0.0868175	0.0241267
213.8	0.00290939	0.115452	0.127902	0.0830036	0.0639379	0.086944	0.0235672
214	0.00255835	0.115194	0.127526	0.0830862	0.0639037	0.0864084	0.0232882
214.2	0.0023792	0.115049	0.127343	0.0825867	0.0633819	0.0858831	0.0226653
214.4	0.00170808	0.114619	0.126225	0.0821208	0.0624734	0.0849478	0.0219102
214.6	0.00163387	0.114641	0.125773	0.0817653	0.0619395	0.0843622	0.0215145
214.8	0.00158129	0.114591	0.12518	0.081351	0.0614266	0.0843608	0.021175
215	0.00209138	0.114715	0.124948	0.0815532	0.0613891	0.0842196	0.0211193
215.2	0.00169219	0.114474	0.12497	0.0815718	0.0607147	0.0838299	0.0203766
215.4	0.00159057	0.114066	0.124788	0.0815758	0.0601179	0.0835343	0.0201277
215.6	0.00192779	0.114608	0.124547	0.0815866	0.0602705	0.0831627	0.0201066
215.8	0.00188392	0.114471	0.124201	0.0811805	0.0599151	0.0824573	0.0194971
216	0.00209365	0.114508	0.124629	0.081295	0.0600574	0.0825788	0.0192512
216.2	0.00234558	0.114349	0.124533	0.0813543	0.0602739	0.0823556	0.0193701
216.4	0.00220744	0.114289	0.124638	0.081678	0.0603263	0.0822667	0.0193891
216.6	0.00180872	0.114203	0.124164	0.0818433	0.0601386	0.0818838	0.0192907
216.8	0.00154724	0.113844	0.124382	0.0818291	0.0598804	0.0818519	0.0194081
217	0.00113152	0.113665	0.124477	0.0814684	0.0597827	0.081615	0.0193035
217.2	0.00085615	0.113955	0.12513	0.0813308	0.0601227	0.0815058	0.0189628
217.4	0.00087685	0.114179	0.125735	0.0813292	0.0604437	0.0813883	0.0191244
217.6	0.00071269	0.114554	0.126184	0.0812678	0.0606847	0.0815653	0.0193679
217.8	0.00075844	0.114297	0.125951	0.0814071	0.0612382	0.0814356	0.0192406
218	0.00063147	0.114411	0.125234	0.0810211	0.0612378	0.0810817	0.0192726
218.2	0.00051476	0.11478	0.125391	0.0811095	0.0613329	0.0813282	0.0196575
218.4	0.00046163	0.114686	0.124742	0.0807518	0.0611622	0.0815166	0.0201584
218.6	0.00084987	0.115216	0.125176	0.0806327	0.0616215	0.0820778	0.0204357
218.8	0.0010196	0.115611	0.125041	0.0806424	0.0621177	0.082613	0.0214045
219	0.00112728	0.115717	0.124794	0.0809077	0.062023	0.082749	0.0215777
219.2	0.00104676	0.116102	0.124609	0.0813179	0.0619364	0.0830966	0.0216684
219.4	0.00144723	0.116051	0.124409	0.0807334	0.061764	0.0831104	0.0212022
219.6	0.0020152	0.116644	0.124143	0.0806269	0.0615533	0.0828565	0.0212877
219.8	0.00191538	0.116205	0.123999	0.0808128	0.0610329	0.0832269	0.021134
220	0.00197513	0.116358	0.12385	0.0810389	0.0607971	0.0830218	0.0208457
220.2	0.00212794	0.116448	0.123979	0.0814253	0.0604399	0.0830356	0.0208829
220.4	0.00240882	0.116717	0.124348	0.0818269	0.0599848	0.0833251	0.0211772
220.6	0.00227183	0.116777	0.124623	0.081903	0.0597775	0.083434	0.0212169
220.8	0.00236752	0.116748	0.125118	0.08193	0.05939	0.0838457	0.0214149
221	0.00234837	0.116934	0.125564	0.0816775	0.0593829	0.0836847	0.0212635
221.2	0.00283538	0.117573	0.126453	0.0817872	0.0604287	0.0844385	0.021711
221.4	0.00289288	0.11755	0.126529	0.0818553	0.0602251	0.084331	0.0215827
221.6	0.00326668	0.117838	0.126464	0.0822093	0.060402	0.0843461	0.0213881
221.8	0.00329933	0.117979	0.126355	0.0821226	0.0606256	0.0848164	0.0216819
222	0.00314332	0.118207	0.126127	0.0817984	0.0603991	0.0846922	0.0214704
222.2	0.0032183	0.118439	0.126399	0.0821568	0.0608431	0.085125	0.0220099
222.4	0.00303917	0.118282	0.125956	0.0819919	0.0608752	0.0853336	0.0219555
222.6	0.00287906	0.118182	0.126324	0.0819114	0.0613452	0.085392	0.0218719
222.8	0.00288731	0.117936	0.125749	0.0816004	0.0611061	0.0846143	0.0226472
223	0.00277932	0.118178	0.125553	0.0814978	0.0610116	0.0841844	0.022217
223.2	0.00264675	0.117913	0.125404	0.0811505	0.06091	0.0839396	0.0215892
223.4	0.00246222	0.117171	0.125264	0.0804685	0.0607531	0.0834085	0.0211295
223.6	0.00229553	0.116829	0.124985	0.0804947	0.0605669	0.0826942	0.0211219
223.8	0.00180406	0.116642	0.124998	0.0803728	0.0602572	0.0819127	0.0210261
224	0.00188829	0.117023	0.125124	0.0804079	0.0601963	0.0811053	0.0209893
224.2	0.00174658	0.117201	0.125446	0.0803028	0.0606351	0.0812727	0.0213236
224.4	0.00189958	0.117163	0.125482	0.0801243	0.0606985	0.0806374	0.0219464
224.6	0.0017789	0.117652	0.125918	0.0803243	0.0614338	0.0806856	0.0226611
224.8	0.00163218	0.11782	0.125888	0.080048	0.0611631	0.0807054	0.0226119
225	0.00162853	0.118397	0.125956	0.07963	0.0613377	0.0804094	0.022669
225.2	0.00213219	0.119509	0.12651	0.080043	0.0618823	0.0806483	0.0232436
225.4	0.00221417	0.120086	0.126314	0.0803721	0.0615242	0.0807896	0.0232511
225.6	0.00213078	0.120567	0.126078	0.0804251	0.0613711	0.0812358	0.0233083
225.8	0.00174276	0.120567	0.125265	0.0798286	0.0609911	0.0816386	0.0233842
226	0.00199486	0.120815	0.125153	0.0802522	0.0614295	0.0819065	0.0234901
226.2	0.00179361	0.12056	0.124724	0.0806419	0.0613643	0.0823813	0.0235746
226.4	0.00159037	0.120194	0.124241	0.0807239	0.0614923	0.082374	0.0231926
226.6	0.00163331	0.120143	0.124409	0.0806329	0.0613687	0.0823378	0.0231977
226.8	0.00191525	0.120056	0.12437	0.0810375	0.0612425	0.0821683	0.0236844
227	0.00211622	0.120172	0.124787	0.0809239	0.0612165	0.0826105	0.0234298
227.2	0.00187394	0.119765	0.124477	0.0809762	0.0610016	0.082684	0.0228752
227.4	0.00153651	0.119069	0.124053	0.0805815	0.0604707	0.082393	0.0227083
227.6	0.0018554	0.119127	0.123993	0.0805871	0.0601758	0.0825019	0.0226237
227.8	0.00175917	0.119175	0.124268	0.080354	0.0597204	0.0823854	0.0226619
228	0.00166812	0.119226	0.123632	0.0799859	0.0593267	0.0820644	0.0223853
228.2	0.00187344	0.119361	0.123778	0.0799653	0.0596597	0.0821339	0.0227279
228.4	0.0025187	0.119919	0.124077	0.0804162	0.0599972	0.0823562	0.0235948
228.6	0.0029053	0.120922	0.123851	0.0806563	0.0601977	0.0825769	0.0240648
228.8	0.00284931	0.121322	0.12379	0.0803957	0.0596795	0.0827984	0.0236841
229	0.00277718	0.121736	0.123713	0.0804999	0.0597012	0.0828423	0.0237639
229.2	0.00274727	0.121946	0.12358	0.0806621	0.059288	0.0827928	0.0237198
229.4	0.00243823	0.121723	0.123064	0.0809363	0.0590715	0.0831006	0.0232796
229.6	0.00233713	0.121217	0.122742	0.080644	0.0591439	0.0826461	0.0226464
229.8	0.00228952	0.121026	0.122646	0.0804914	0.0594239	0.0825215	0.0224471
230	0.00241367	0.121171	0.123009	0.0809685	0.0599042	0.0825684	0.0223531
230.2	0.00242733	0.120924	0.122933	0.0810128	0.0600973	0.0823023	0.0217053
230.4	0.00245865	0.120959	0.123475	0.0813439	0.0602997	0.082198	0.02174
230.6	0.00213892	0.120887	0.124333	0.0812969	0.0600262	0.0822607	0.0216737
230.8	0.00224053	0.120748	0.124519	0.0813987	0.0599715	0.081933	0.0213744
231	0.00207061	0.121197	0.124791	0.0812188	0.0600109	0.0821028	0.0212212
231.2	0.00189188	0.121383	0.124753	0.0810419	0.0597788	0.082334	0.0211893
231.4	0.00207936	0.121398	0.124851	0.0807002	0.0592133	0.0822865	0.0214097
231.6	0.00217633	0.121727	0.125177	0.080666	0.0589122	0.0822748	0.0217349
231.8	0.00225954	0.121782	0.125563	0.080634	0.058429	0.0819573	0.0218368
232	0.00260517	0.122086	0.125746	0.0804394	0.0584631	0.0821812	0.0222719
232.2	0.00341642	0.122574	0.126553	0.0810131	0.0587794	0.083053	0.0230873
232.4	0.00357423	0.122789	0.126338	0.080891	0.0587706	0.0834865	0.0235962
232.6	0.00348975	0.122903	0.125627	0.0806074	0.0583069	0.0831583	0.0234991
232.8	0.00320929	0.12286	0.125585	0.0808265	0.0580523	0.0834326	0.0233797
233	0.00288845	0.122614	0.125216	0.0810034	0.0579393	0.0830902	0.0234541
233.2	0.0027486	0.122363	0.124574	0.0808042	0.0575826	0.0827458	0.0234017
233.4	0.00302571	0.122615	0.124465	0.0808932	0.0581581	0.0826732	0.0233436
233.6	0.00318818	0.122487	0.124115	0.0804365	0.0580748	0.0819451	0.0231697
233.8	0.00314861	0.12298	0.123869	0.0800533	0.058247	0.0816681	0.0237301
234	0.00307131	0.12303	0.123829	0.080213	0.0585678	0.0814644	0.0237907
234.2	0.00290827	0.123081	0.12325	0.07981	0.0588771	0.0811754	0.0237894
234.4	0.00242228	0.122824	0.123144	0.0797928	0.0585007	0.080983	0.0238062
234.6	0.00204714	0.122514	0.123014	0.0791627	0.0583083	0.0809089	0.0230965
234.8	0.00246991	0.123419	0.123225	0.0796955	0.0591258	0.0813006	0.023447
235	0.00235507	0.123916	0.123552	0.0796965	0.0595564	0.0816891	0.0237505
235.2	0.0024152	0.124091	0.123769	0.0792514	0.0590222	0.081576	0.0239504
235.4	0.00239805	0.124737	0.124512	0.0798964	0.0591698	0.0815368	0.0242853
235.6	0.00233085	0.124688	0.124759	0.0800868	0.059276	0.0813012	0.0244768
235.8	0.00292422	0.12487	0.125145	0.080673	0.0589845	0.0818905	0.0248963
236	0.00289792	0.124471	0.125329	0.0803913	0.0585941	0.0817946	0.0246761
236.2	0.00285849	0.124388	0.125249	0.0805616	0.0585193	0.0818352	0.0245458
236.4	0.00277492	0.124588	0.125315	0.0806841	0.0587166	0.0819287	0.0245992
236.6	0.00280401	0.124723	0.125155	0.0809387	0.0586261	0.082146	0.0243705
236.8	0.00318741	0.124677	0.125664	0.081203	0.058457	0.0823572	0.0242278
237	0.0031312	0.124506	0.125989	0.0811252	0.0587293	0.0825954	0.0244605
237.2	0.00264014	0.124235	0.125298	0.0807271	0.0584444	0.0826069	0.0241694
237.4	0.0026396	0.123941	0.125158	0.0805238	0.0584339	0.0824798	0.0239082
237.6	0.00228646	0.123566	0.124779	0.0802153	0.0581777	0.0825367	0.0236325
237.8	0.00224661	0.12335	0.124835	0.0801324	0.0587953	0.0827764	0.023727
238	0.00217034	0.123229	0.124681	0.0799122	0.0588042	0.0832392	0.0234361
238.2	0.00166702	0.122983	0.124146	0.0794866	0.0587863	0.0827392	0.0229816
238.4	0.00200659	0.122864	0.124723	0.0800026	0.0589715	0.0829164	0.0228216
238.6	0.00201292	0.123103	0.125071	0.0801056	0.05917	0.0832355	0.0230193
238.8	0.0022221	0.12378	0.125221	0.0806657	0.0597237	0.0832689	0.0237265
239	0.0022348	0.123577	0.124956	0.0800989	0.0594568	0.0824292	0.0234771
239.2	0.0021413	0.123994	0.125187	0.0806167	0.059481	0.0821782	0.0240654
239.4	0.00232734	0.124383	0.125476	0.0811637	0.0596859	0.0818688	0.0248202
239.6	0.00283027	0.12432	0.124708	0.0809776	0.0591889	0.0810507	0.0249418
239.8	0.00311547	0.124183	0.124332	0.0808107	0.0584657	0.0805409	0.0250085
240	0.00350958	0.124453	0.124484	0.0807095	0.058745	0.0802254	0.0250739
240.2	0.0037521	0.12457	0.124519	0.0810749	0.059364	0.080369	0.0254171
240.4	0.00420795	0.125001	0.124824	0.0810059	0.0595485	0.0807802	0.02587
240.6	0.0044505	0.124995	0.124754	0.080509	0.0594075	0.0806939	0.0256468
240.8	0.004578	0.125381	0.125198	0.0808523	0.0597671	0.081212	0.02612
241	0.00434278	0.125419	0.124978	0.0809301	0.0600032	0.0816823	0.0261507
241.2	0.00421504	0.125836	0.124495	0.080657	0.0601764	0.0819602	0.0260576
241.4	0.00424676	0.126001	0.124789	0.080454	0.0599046	0.0821039	0.0255668
241.6	0.00400386	0.126324	0.124994	0.0803046	0.0602003	0.0823258	0.0252102
241.8	0.00398772	0.126397	0.12525	0.0802453	0.0605087	0.0829002	0.025072
242	0.00328395	0.126657	0.125334	0.0800633	0.0600588	0.0827772	0.0246653
242.2	0.0028767	0.126473	0.125453	0.0802987	0.0603302	0.0825109	0.0240944
242.4	0.00300357	0.126389	0.125658	0.0804144	0.0603959	0.0828838	0.023786
242.6	0.00236372	0.126467	0.12559	0.0801709	0.0603719	0.0830253	0.0237556
242.8	0.00257735	0.12663	0.125908	0.0801774	0.0610478	0.0829862	0.0242717
243	0.00246538	0.126733	0.126184	0.0800794	0.0610009	0.0827848	0.0238726
243.2	0.00241801	0.126873	0.126112	0.0803209	0.0610023	0.0830262	0.0241084
243.4	0.00244515	0.126674	0.125764	0.0801432	0.0604095	0.0825181	0.024162
243.6	0.00250271	0.126319	0.125287	0.0798831	0.0595442	0.0820382	0.024082
243.8	0.00264751	0.126174	0.125533	0.0799843	0.0591244	0.0818892	0.0244292
244	0.00310355	0.126717	0.126103	0.0803423	0.0594816	0.0816705	0.0249256
244.2	0.00319797	0.126261	0.125718	0.0801804	0.0592947	0.0812105	0.0249701
244.4	0.00336107	0.126463	0.125828	0.0800105	0.0595289	0.0812773	0.0252736
244.6	0.00315591	0.126789	0.12585	0.0802962	0.0594075	0.0810672	0.0253245
244.8	0.00293232	0.126797	0.125544	0.0804297	0.0591728	0.0812871	0.0254
245	0.00297117	0.126731	0.125699	0.0796671	0.0587261	0.0813253	0.0250667
245.2	0.00364031	0.127508	0.125965	0.0799614	0.0590977	0.0818038	0.025458
245.4	0.00367878	0.12767	0.126214	0.0802261	0.0589436	0.0815498	0.0252509
245.6	0.00372861	0.127648	0.126219	0.0803201	0.0592821	0.0817007	0.0254792
245.8	0.00341141	0.127204	0.125773	0.0804599	0.0589481	0.0821309	0.0252008
246	0.00327542	0.127188	0.125824	0.0806086	0.0589041	0.0822693	0.0246821
246.2	0.00390524	0.127137	0.125717	0.0805828	0.0591074	0.08253	0.0245352
246.4	0.00402717	0.127088	0.125966	0.0804552	0.0593946	0.0831075	0.0247869
246.6	0.00388744	0.127694	0.126273	0.0810127	0.0595009	0.0834957	0.025179
246.8	0.00450813	0.12832	0.126731	0.0812476	0.0604052	0.0841665	0.0260361
247	0.00453063	0.129001	0.126933	0.0812984	0.0604866	0.0845642	0.0259349
247.2	0.00445154	0.128527	0.126589	0.0812769	0.0604551	0.0841316	0.026071
247.4	0.00443662	0.128601	0.126762	0.0815817	0.060291	0.084316	0.0266647
247.6	0.00489161	0.128696	0.12723	0.0817958	0.060004	0.0842429	0.0273684
247.8	0.00520198	0.129206	0.127314	0.0820094	0.0603831	0.0840022	0.0274517
248	0.00506461	0.12942	0.127056	0.0819587	0.0605016	0.0833968	0.0273337
248.2	0.00528794	0.129153	0.126587	0.0821925	0.0606782	0.0832443	0.0272648
248.4	0.00458687	0.128711	0.126312	0.0819819	0.060325	0.0825784	0.0266355
248.6	0.00407753	0.128417	0.125504	0.0814542	0.0595178	0.0819705	0.0258936
248.8	0.00382611	0.127968	0.12518	0.0809035	0.0593086	0.0814351	0.0255046
249	0.00351066	0.127424	0.124796	0.080357	0.0590078	0.080613	0.0250534
249.2	0.00365598	0.127371	0.123934	0.0805591	0.0590903	0.0804291	0.0247464
249.4	0.0033821	0.127363	0.123619	0.0803452	0.0587669	0.0802309	0.0244201
249.6	0.00287321	0.127034	0.123087	0.0801028	0.0582282	0.0801521	0.0242733
249.8	0.0023339	0.126718	0.122447	0.0799948	0.0575459	0.0797443	0.0237372
250	0.0025412	0.127253	0.122581	0.0799683	0.0576579	0.0801478	0.0239629
250.2	0.00225992	0.127188	0.122842	0.0796657	0.057076	0.079741	0.0239455
250.4	0.0015942	0.127846	0.1229	0.079542	0.0569256	0.0801914	0.0244254
250.6	0.00120862	0.12855	0.122976	0.0797252	0.0565115	0.0805102	0.0245309
250.8	0.00170644	0.129085	0.123627	0.0794951	0.0571243	0.081177	0.0252075
251	0.00169424	0.129408	0.124226	0.0794676	0.0570879	0.0812149	0.0255717
251.2	0.00180409	0.129542	0.124439	0.0797138	0.0571722	0.0812276	0.0262153
251.4	0.00242207	0.130321	0.124887	0.0800742	0.0573094	0.0822567	0.0273016
251.6	0.00282887	0.130495	0.124676	0.0797838	0.0573507	0.0819307	0.0274799
251.8	0.00278961	0.130465	0.124348	0.0794089	0.0576501	0.0817331	0.0273244
252	0.00294862	0.130714	0.124303	0.0798738	0.0580021	0.0819271	0.0273898
252.2	0.003116	0.130826	0.123977	0.079844	0.0582609	0.0819577	0.0274436
252.4	0.00239718	0.130761	0.123549	0.0790252	0.0578245	0.0816947	0.0267045
252.6	0.00253901	0.130607	0.12317	0.0786628	0.0576073	0.0818531	0.0264265
252.8	0.00294498	0.13068	0.123782	0.0786088	0.0580992	0.081885	0.0263827
253	0.00281071	0.130439	0.122962	0.0780906	0.0577842	0.0813631	0.0258868
253.2	0.0028962	0.130897	0.123221	0.0783682	0.0579882	0.0817333	0.025884
253.4	0.00331913	0.131072	0.123918	0.0785293	0.0580374	0.0819833	0.0261541
253.6	0.00286284	0.130819	0.123634	0.0787952	0.0579176	0.0818758	0.0263002
253.8	0.00300829	0.130513	0.123563	0.0787303	0.0576982	0.0817431	0.0261609
254	0.00294076	0.130664	0.123587	0.0783474	0.0575019	0.0815636	0.0263199
254.2	0.00251358	0.130708	0.12379	0.0781767	0.0570993	0.0814056	0.0261183
254.4	0.00265164	0.131105	0.12368	0.0780406	0.057439	0.0816383	0.0262674
254.6	0.00316879	0.131282	0.124062	0.0784482	0.0574957	0.0817353	0.0265996
254.8	0.00338556	0.131171	0.124494	0.0783621	0.0579493	0.0813402	0.0267533
255	0.00280681	0.130844	0.124258	0.0783443	0.0576222	0.0804458	0.026588
255.2	0.00279645	0.130818	0.123944	0.0783361	0.0571268	0.0802463	0.026603
255.4	0.00265964	0.130474	0.123354	0.0781738	0.0567545	0.0798893	0.026237
255.6	0.0026208	0.1302	0.123087	0.0777851	0.0571291	0.0797967	0.0259988
255.8	0.00244961	0.13046	0.123093	0.078313	0.0569579	0.0795577	0.0256052
256	0.00275569	0.130808	0.123105	0.0787232	0.0570221	0.0798206	0.0253229
256.2	0.00256865	0.130914	0.122821	0.0782394	0.0568343	0.0795771	0.0249858
256.4	0.00238265	0.131036	0.123124	0.0783924	0.056703	0.0795613	0.0250628
256.6	0.00276941	0.131054	0.123606	0.0788162	0.0568259	0.07967	0.0252996
256.8	0.00323113	0.131549	0.124203	0.0789197	0.0572009	0.079603	0.0254093
257	0.00298635	0.131974	0.124513	0.0791897	0.0573191	0.0794353	0.0261034
257.2	0.00278783	0.132047	0.125515	0.0791258	0.0576122	0.0796594	0.0264005
257.4	0.00297591	0.131959	0.125383	0.079159	0.0574456	0.0800817	0.0266292
257.6	0.00314279	0.13212	0.125125	0.0794406	0.0577235	0.0803801	0.0268342
257.8	0.00343505	0.132311	0.124912	0.0792977	0.0574613	0.080464	0.0267023
258	0.00338293	0.132761	0.124864	0.0793108	0.05787	0.0805996	0.0269652
258.2	0.00360442	0.133131	0.124968	0.0795284	0.0584044	0.0812953	0.0273536
258.4	0.00337841	0.13312	0.124752	0.0797559	0.0587621	0.0812233	0.0275223
258.6	0.00348265	0.132746	0.12434	0.0796969	0.0583321	0.0810708	0.0277399
258.8	0.00312347	0.132223	0.123905	0.0791645	0.0581778	0.0808302	0.0274254
259	0.00286211	0.131902	0.122629	0.0791368	0.0577469	0.0803463	0.0268589
259.2	0.00260461	0.131828	0.122014	0.0788769	0.057366	0.0807442	0.0270219
259.4	0.00255858	0.131587	0.121549	0.078779	0.057251	0.0809118	0.026982
259.6	0.00268275	0.131637	0.121585	0.0788002	0.0573529	0.0811368	0.0269373
259.8	0.00334454	0.132098	0.121506	0.0794082	0.0572958	0.0812165	0.0266531
260	0.00344257	0.132204	0.121833	0.0793151	0.0575555	0.0813942	0.0268932
260.2	0.0032306	0.132208	0.121662	0.0792217	0.0575572	0.0813092	0.0271485
260.4	0.00340152	0.132566	0.122359	0.0798539	0.0575978	0.0814309	0.0274943
260.6	0.00339483	0.13281	0.122865	0.0797307	0.0572073	0.0812544	0.0271299
260.8	0.00360984	0.133155	0.12344	0.0792767	0.056661	0.0809409	0.0269815
261	0.00368481	0.133499	0.124168	0.0791074	0.0570309	0.0810611	0.0275738
261.2	0.00341792	0.133224	0.12425	0.0787068	0.0566234	0.0809068	0.0271639
261.4	0.00364393	0.133215	0.123788	0.078497	0.056006	0.0803412	0.0267192
261.6	0.00442504	0.133607	0.124194	0.0791535	0.0562604	0.0801184	0.0266823
261.8	0.00433963	0.133935	0.124656	0.0792627	0.0557507	0.0798919	0.0266438
262	0.00459172	0.133931	0.125374	0.0794767	0.0559092	0.0801041	0.0269106
262.2	0.00469409	0.133564	0.125489	0.0790656	0.0555546	0.0796932	0.0271025
262.4	0.00452139	0.133433	0.125535	0.0791374	0.055475	0.0792969	0.0273911
262.6	0.00458776	0.133024	0.125263	0.0784585	0.0549373	0.0790151	0.0274711
262.8	0.00360128	0.132737	0.12431	0.0777139	0.0551074	0.0782491	0.0270375
263	0.00360949	0.132838	0.124327	0.0782434	0.0557057	0.078524	0.0273982
263.2	0.00326324	0.132654	0.124676	0.0782832	0.0556861	0.0792801	0.027749
263.4	0.00379625	0.132983	0.124958	0.0784929	0.0559559	0.0794167	0.0277304
263.6	0.00370494	0.133577	0.125195	0.0789709	0.0566621	0.0800405	0.0277961
263.8	0.00410878	0.134173	0.125594	0.0795384	0.0572501	0.0806735	0.0277887
264	0.00346501	0.134388	0.125497	0.0791781	0.0569554	0.080487	0.0279777
264.2	0.00308975	0.134452	0.125132	0.0790123	0.0565114	0.0804456	0.0275597
264.4	0.00259057	0.134676	0.124991	0.0794316	0.0563563	0.0799297	0.0270787
264.6	0.00198299	0.134375	0.124509	0.0788878	0.0558363	0.0794688	0.0264741
264.8	0.0017049	0.133932	0.123574	0.0780639	0.0553976	0.0788076	0.0257739
265	0.0016264	0.133848	0.122954	0.077633	0.0556369	0.0787732	0.0254625
265.2	0.00125126	0.133263	0.122205	0.0774058	0.0550732	0.0783103	0.0244466
265.4	0.00150914	0.133311	0.121696	0.0774143	0.0548854	0.0779911	0.024195
265.6	0.00168892	0.13337	0.121948	0.0778369	0.0549766	0.0783382	0.0243932
265.8	0.00149009	0.133383	0.12179	0.0773152	0.0547675	0.0779291	0.0241922
266	0.0016933	0.133385	0.12198	0.0773207	0.0548553	0.0779582	0.0243822
266.2	0.00175015	0.133518	0.121857	0.0774562	0.0549484	0.0778178	0.0250509
266.4	0.00200225	0.133761	0.122064	0.0779226	0.0553885	0.0781799	0.0257017
266.6	0.0025902	0.133964	0.122125	0.0780686	0.0560005	0.0782938	0.0262192
266.8	0.0028485	0.134542	0.122214	0.0783261	0.056883	0.078378	0.0266022
267	0.00405683	0.135041	0.123093	0.0790816	0.0574953	0.0791415	0.0278048
267.2	0.00449501	0.135488	0.123325	0.0794749	0.0581195	0.0798842	0.0283165
267.4	0.00509653	0.136053	0.123634	0.0798801	0.0587239	0.0798168	0.0284967
267.6	0.00514854	0.135979	0.124074	0.0797703	0.0588613	0.0799086	0.0285899
267.8	0.00565651	0.136352	0.125186	0.0801906	0.0591803	0.0804372	0.0292966
268	0.00541716	0.136678	0.125161	0.0800878	0.0590906	0.0802107	0.0301401
268.2	0.00507126	0.136559	0.125319	0.0803458	0.0586617	0.0795533	0.030092
268.4	0.00417445	0.135986	0.124781	0.0798931	0.0582354	0.0788475	0.0295816
268.6	0.0039963	0.13568	0.124197	0.0794488	0.0578942	0.0786443	0.0288107
268.8	0.00360076	0.134991	0.123162	0.0786334	0.0570693	0.0780521	0.0279396
269	0.0032335	0.134659	0.122794	0.0784503	0.0565551	0.0781469	0.0273249
269.2	0.00261341	0.13397	0.121778	0.0785104	0.0558416	0.0776845	0.0265242
269.4	0.00223578	0.133808	0.121386	0.0785355	0.0553699	0.0780089	0.0264833
269.6	0.00158605	0.133375	0.121233	0.07821	0.0546482	0.0781719	0.026146
269.8	0.00203645	0.134136	0.121593	0.078699	0.054875	0.0784799	0.0262519
270	0.00270447	0.134785	0.121922	0.0794362	0.0549921	0.0788918	0.0267721
270.2	0.00287602	0.135251	0.121934	0.0798136	0.0551243	0.0793795	0.0268095
270.4	0.00320887	0.135768	0.122162	0.0798226	0.0551314	0.0791603	0.0269158
270.6	0.0036963	0.136324	0.122529	0.0799702	0.0555397	0.079102	0.0271529
270.8	0.00384041	0.136812	0.122767	0.080364	0.0558334	0.0795044	0.0274771
271	0.00411299	0.136713	0.122908	0.080148	0.0558263	0.0794494	0.0274967
271.2	0.00427801	0.136691	0.123094	0.0801781	0.0564569	0.0795669	0.0275351
271.4	0.00447103	0.136653	0.123131	0.0795278	0.05655	0.0790624	0.0275396
271.6	0.00507613	0.13718	0.124027	0.0791572	0.0568561	0.0791304	0.0281959
271.8	0.00529377	0.137821	0.124363	0.0796876	0.0574195	0.0794796	0.0289995
272	0.00492327	0.137952	0.124194	0.0793141	0.0571817	0.0789949	0.0294812
272.2	0.00436582	0.137529	0.123745	0.0787298	0.0567184	0.0785085	0.0293066
272.4	0.00329227	0.137036	0.123017	0.0779344	0.056079	0.077653	0.0287459
272.6	0.00320432	0.137073	0.122562	0.0779192	0.0560215	0.0774196	0.0285873
272.8	0.00256298	0.136164	0.122043	0.0770171	0.055277	0.0770604	0.0281884
273	0.00200119	0.136104	0.12167	0.0768568	0.0548503	0.0769323	0.0276958
273.2	0.00132765	0.135889	0.121207	0.0767391	0.0546258	0.0768434	0.0270909
273.4	0.00064862	0.135658	0.12125	0.076165	0.0541662	0.0771373	0.0268218
273.6	0.00030581	0.135668	0.121492	0.0761077	0.0541147	0.0775476	0.0267318
273.8	0.00039088	0.136286	0.121507	0.0762294	0.0545286	0.078188	0.0270638
274	0.00028079	0.136211	0.12152	0.0761257	0.0545342	0.0777331	0.0268391
274.2	-8.946e-05	0.135973	0.12191	0.0758919	0.0544351	0.0781966	0.026515
274.4	-0.00010294	0.136049	0.122208	0.0754661	0.0539103	0.0778056	0.0261063
274.6	-1.35e-05	0.135467	0.122191	0.0760026	0.0536502	0.078078	0.0261853
274.8	0.0001999	0.135277	0.122047	0.0760667	0.0537383	0.07837	0.0260656
275	0.00051939	0.135286	0.121677	0.0753235	0.0535872	0.0780592	0.0257247
275.2	0.00099086	0.135466	0.120966	0.0747273	0.054143	0.0776777	0.0258332
275.4	0.00122044	0.135568	0.120507	0.0743662	0.0540943	0.0774524	0.0259198
275.6	0.00190053	0.136316	0.120346	0.0745694	0.0544074	0.077626	0.0259423
275.8	0.00227749	0.136561	0.119988	0.0751133	0.0545441	0.0779605	0.0261364
276	0.00242828	0.136841	0.119658	0.0755533	0.0546007	0.0779511	0.0266431
276.2	0.00228592	0.137182	0.119314	0.0753602	0.0547551	0.0774517	0.0265301
276.4	0.00221201	0.137511	0.119804	0.0758524	0.0548982	0.0772649	0.026377
276.6	0.00231167	0.137869	0.12007	0.0760282	0.055125	0.0776211	0.0262938
276.8	0.00247432	0.1381	0.120699	0.0763371	0.0554766	0.0780791	0.026297
277	0.00225671	0.13841	0.121009	0.077088	0.0556836	0.0782497	0.0261763
277.2	0.00194582	0.138155	0.121027	0.077532	0.0556161	0.0779392	0.0258869
277.4	0.00168493	0.137938	0.121113	0.0775248	0.0555111	0.0777003	0.0257211
277.6	0.00159979	0.137714	0.121592	0.0776822	0.055648	0.0778457	0.0258564
277.8	0.00174978	0.137136	0.121819	0.0778172	0.055897	0.0778641	0.0262383
278	0.00223107	0.136692	0.122303	0.0783045	0.0560546	0.0774804	0.0265716
278.2	0.00240646	0.136319	0.122483	0.0783534	0.0554407	0.0773598	0.0266391
278.4	0.00268561	0.136335	0.122577	0.0783614	0.0547841	0.0767386	0.0265481
278.6	0.00284358	0.135845	0.122291	0.0788226	0.0545944	0.0766248	0.0271135
278.8	0.00343145	0.13658	0.122454	0.0787407	0.0549053	0.0768667	0.0273802
279	0.00420603	0.13729	0.122452	0.0788527	0.0551448	0.0769441	0.0282151
279.2	0.00446383	0.137792	0.12197	0.0787769	0.0553506	0.0765727	0.0283197
279.4	0.00486485	0.137914	0.121929	0.0791762	0.0553156	0.0768079	0.0287017
279.6	0.00542726	0.138827	0.121661	0.0793749	0.0554018	0.077595	0.0288823
279.8	0.0054522	0.138922	0.121687	0.0794487	0.0553106	0.0777092	0.0288177
280	0.00493684	0.139396	0.121365	0.0793181	0.0552568	0.0776557	0.028611
280.2	0.00460416	0.139739	0.121713	0.0790658	0.0555211	0.0780597	0.0282839
280.4	0.00425644	0.139773	0.122054	0.0792192	0.0557518	0.0786793	0.028485
280.6	0.00369298	0.139472	0.121816	0.0783919	0.0550987	0.0785821	0.028023
280.8	0.00352979	0.13976	0.122407	0.0782995	0.0552925	0.0791068	0.0283387
281	0.00271217	0.139382	0.122146	0.0777532	0.0545743	0.0785311	0.0277308
281.2	0.00221182	0.138966	0.1216	0.0768875	0.0539965	0.0778846	0.0270591
281.4	0.00216764	0.138811	0.121543	0.0763904	0.0534379	0.0777178	0.0270961
281.6	0.00173404	0.138092	0.121408	0.0757918	0.0531545	0.0772055	0.0268306
281.8	0.00186025	0.137875	0.121035	0.0756805	0.053239	0.0772198	0.0271211
282	0.0016194	0.137821	0.120791	0.0758852	0.0525095	0.0771601	0.0271096
282.2	0.00150337	0.138117	0.120743	0.07555	0.0522333	0.0771516	0.0270353
282.4	0.00173102	0.138444	0.120748	0.0757909	0.0528314	0.0773753	0.0275475
282.6	0.00174602	0.138772	0.120762	0.0762791	0.0534568	0.0777219	0.028249
282.8	0.00207083	0.139556	0.120956	0.076375	0.0539145	0.0783621	0.028489
283	0.00262656	0.140032	0.121122	0.0768201	0.0545332	0.0785396	0.0294418
283.2	0.0028672	0.140379	0.121266	0.0767878	0.0545388	0.0781564	0.0293526
283.4	0.0034681	0.140371	0.1217	0.0769352	0.0546362	0.0785132	0.0298076
283.6	0.00303878	0.140282	0.121418	0.0766726	0.0545015	0.0785178	0.0292031
283.8	0.00251214	0.140064	0.121726	0.0766262	0.0547084	0.0779464	0.0286867
284	0.00251875	0.140074	0.121701	0.0768717	0.0550713	0.0782521	0.0284599
284.2	0.00231387	0.139844	0.121351	0.0768296	0.055109	0.0781519	0.0282407
284.4	0.00228774	0.139903	0.121512	0.0764848	0.0550728	0.0784087	0.0283623
284.6	0.00212617	0.139929	0.121602	0.0761161	0.0546867	0.078103	0.0280452
284.8	0.00199505	0.140374	0.122125	0.0758602	0.0545761	0.0784229	0.0278353
285	0.00207251	0.140078	0.121768	0.0758319	0.05441	0.0779982	0.0273161
285.2	0.00210169	0.139662	0.121494	0.075704	0.0540452	0.0776567	0.0270224
285.4	0.00284584	0.139749	0.12154	0.0760653	0.0539224	0.0777716	0.0275784
285.6	0.0026578	0.139626	0.121293	0.0759607	0.0539834	0.0776212	0.0271202
285.8	0.00299265	0.140122	0.121608	0.0761903	0.0542443	0.0781158	0.0275502
286	0.0030095	0.140066	0.121492	0.0764921	0.0538079	0.0783361	0.0270557
286.2	0.00328016	0.14054	0.120943	0.0764337	0.0543506	0.0786701	0.0272769
286.4	0.0036001	0.140734	0.121112	0.0771003	0.0547589	0.0788577	0.027366
286.6	0.00361533	0.141058	0.121539	0.0769358	0.0548957	0.0791216	0.0275413
286.8	0.00364983	0.141446	0.121304	0.076446	0.0546394	0.0790887	0.0274457
287	0.00442958	0.141813	0.121564	0.0770135	0.0546793	0.0789696	0.0280699
287.2	0.00420876	0.141688	0.121637	0.0769504	0.0544981	0.0788953	0.0280972
287.4	0.00446191	0.141545	0.121664	0.0770428	0.0543567	0.0792937	0.0283618
287.6	0.00401493	0.141649	0.121291	0.0769393	0.0540523	0.0789207	0.0279452
287.8	0.00384916	0.141769	0.121021	0.0769689	0.0541497	0.0785036	0.0279877
288	0.0034986	0.141638	0.120628	0.0768901	0.0541976	0.0784643	0.0280241
288.2	0.00337817	0.141961	0.120065	0.076433	0.0536609	0.0783122	0.0280442
288.4	0.00308653	0.142142	0.120277	0.0762992	0.0531235	0.0783337	0.0279901
288.6	0.00237182	0.141784	0.119631	0.0755741	0.0525546	0.0776968	0.027623
288.8	0.00225257	0.141571	0.119893	0.0753015	0.0526795	0.0777749	0.0273267
289	0.0022412	0.141533	0.119609	0.0757026	0.0529378	0.0775994	0.0274099
289.2	0.00159286	0.141342	0.119621	0.0753797	0.0524369	0.0767655	0.0271665
289.4	0.00153586	0.141336	0.119419	0.0752482	0.0522687	0.0765326	0.027469
289.6	0.00125638	0.141657	0.119643	0.0752289	0.0524544	0.0764971	0.0272247
289.8	0.00103628	0.141907	0.120005	0.0753584	0.052718	0.0764656	0.0273196
290	0.00107964	0.141709	0.119813	0.0756887	0.0520462	0.075912	0.0266066
290.2	0.00077824	0.141876	0.119818	0.0757513	0.0521306	0.0755206	0.0267033
290.4	0.00054026	0.142042	0.12032	0.0760442	0.051993	0.0753762	0.0261772
290.6	0.00071461	0.142539	0.12037	0.0755895	0.0520497	0.0756302	0.0265417
290.8	0.00086462	0.142878	0.119933	0.0760686	0.0523268	0.0755817	0.0264898
291	0.00162558	0.143168	0.120437	0.076617	0.0530076	0.0764384	0.0269848
291.2	0.00165221	0.143539	0.120683	0.0771224	0.053401	0.0768079	0.0279258
291.4	0.00210066	0.143639	0.12052	0.0768895	0.0532625	0.0767062	0.0278256
291.6	0.00197831	0.143876	0.120333	0.0769726	0.0533652	0.0766897	0.027946
291.8	0.00202574	0.143646	0.120206	0.0769386	0.0536745	0.0768899	0.0283918
292	0.00210643	0.14356	0.120307	0.077014	0.0537599	0.0771596	0.028889
292.2	0.00237193	0.143503	0.120357	0.0769702	0.0537976	0.0777097	0.0290653
292.4	0.00236002	0.143417	0.120375	0.0770769	0.053638	0.077585	0.0289966
292.6	0.00244388	0.14274	0.120096	0.0765855	0.0538469	0.0775333	0.0288422
292.8	0.00255604	0.142439	0.120732	0.0765809	0.0540843	0.0776143	0.028779
293	0.00218105	0.142404	0.120323	0.0764929	0.0536624	0.0772563	0.0284794
293.2	0.00201451	0.14228	0.120753	0.0764314	0.0535661	0.0768454	0.0285934
293.4	0.00214468	0.142382	0.120854	0.0765446	0.0541858	0.0773832	0.0289675
293.6	0.00230339	0.142412	0.1213	0.0764095	0.0545055	0.0775796	0.0287366
293.8	0.00228706	0.142219	0.121206	0.0763627	0.0542523	0.0769603	0.0284389
294	0.002533	0.142324	0.121209	0.0762306	0.0537555	0.0764439	0.0281289
294.2	0.00232502	0.142228	0.121168	0.0758606	0.0535732	0.076485	0.028153
294.4	0.00237303	0.14217	0.121169	0.0756503	0.0536143	0.0769415	0.028222
294.6	0.00311134	0.142963	0.121353	0.0759369	0.0540727	0.0777195	0.0288328
294.8	0.00251253	0.142863	0.121299	0.0758058	0.0544559	0.077839	0.028678
295	0.00263247	0.14314	0.121425	0.0755821	0.0543482	0.0779934	0.0285588
295.2	0.00271574	0.143487	0.121449	0.0762349	0.0547312	0.0776386	0.0287387
295.4	0.00270372	0.14347	0.121099	0.0760278	0.0546472	0.0775963	0.0284581
295.6	0.00264008	0.144052	0.121337	0.0764737	0.0544473	0.0778625	0.0289053
295.8	0.00256781	0.143768	0.120958	0.0762048	0.0540905	0.0779381	0.0288816
296	0.00259166	0.143851	0.120601	0.0767484	0.0539102	0.0778059	0.0289156
296.2	0.00239719	0.143464	0.120641	0.0769495	0.0538591	0.0776264	0.0286698
296.4	0.00247995	0.143032	0.12005	0.0766494	0.0531271	0.0767822	0.0283525
296.6	0.00250137	0.142406	0.119535	0.0763565	0.0526173	0.0763593	0.0279523
296.8	0.00201803	0.142109	0.11915	0.0755991	0.0521996	0.0758376	0.0276287
297	0.00178888	0.141761	0.118542	0.0757607	0.0514955	0.0752085	0.0269908
297.2	0.00183843	0.142039	0.118438	0.0756815	0.0517684	0.0751658	0.026993
297.4	0.00180261	0.141694	0.118244	0.0752345	0.0518178	0.0750009	0.026665
297.6	0.00175787	0.141573	0.118228	0.0743436	0.0510681	0.074392	0.0260601
297.8	0.00193292	0.141719	0.118029	0.0741802	0.0509018	0.0739322	0.0258269
298	0.00203744	0.141818	0.118263	0.0739672	0.0509128	0.0739406	0.0257935
298.2	0.00204604	0.141662	0.118624	0.073899	0.0509718	0.0741047	0.0259257
298.4	0.00210485	0.142118	0.118973	0.0739612	0.0514376	0.0744433	0.0261565
298.6	0.00236103	0.142873	0.119356	0.0743163	0.0517308	0.0747297	0.0262053
298.8	0.00210972	0.143087	0.11965	0.074097	0.0519565	0.074651	0.0262771
299	0.00269603	0.14402	0.120142	0.0745724	0.0523035	0.0747256	0.0265905
299.2	0.00315966	0.145008	0.12082	0.0753299	0.0530324	0.0751561	0.0275147
299.4	0.00336246	0.145661	0.121203	0.0755278	0.0529532	0.0756829	0.0281425
299.6	0.0035028	0.146334	0.121715	0.0759452	0.0528758	0.0760834	0.0287087
299.8	0.00364506	0.146332	0.121675	0.0762235	0.0529681	0.0765627	0.0291483
300	0.0114661	0.146647	0.115775	0.0770749	0.0528605	0.0728093	0.0308801
300.2	0.0111946	0.146623	0.115209	0.0767981	0.0526805	0.0722301	0.030916
300.4	0.0106218	0.146475	0.114282	0.0762684	0.0522452	0.0714941	0.0306791
300.6	0.00963192	0.146096	0.113147	0.0760217	0.0521434	0.0708728	0.0307881
300.8	0.00884409	0.145707	0.112388	0.0755868	0.0516409	0.0700773	0.0306793
301	0.00869074	0.145462	0.111514	0.0754534	0.0516134	0.0698209	0.030572
301.2	0.00825326	0.144719	0.110787	0.0750713	0.0513122	0.0690595	0.0299325
301.4	0.00774242	0.14428	0.110481	0.074598	0.0508816	0.0686485	0.0295048
301.6	0.00761078	0.143726	0.110459	0.0743003	0.0506168	0.0680404	0.0291707
301.8	0.00730655	0.142934	0.109887	0.0738176	0.0495027	0.0672809	0.0288266
302	0.00691129	0.142391	0.109629	0.0734719	0.0488921	0.0673799	0.0287463
302.2	0.00705532	0.141792	0.108892	0.0729068	0.0482313	0.0671578	0.0280244
302.4	0.00649584	0.141407	0.108517	0.0724201	0.0473886	0.06663	0.0275797
302.6	0.00638403	0.141184	0.108432	0.0724599	0.0469708	0.066583	0.0275251
302.8	0.00583916	0.140975	0.107934	0.0715535	0.0463286	0.0664713	0.0269852
303	0.00458072	0.140322	0.106903	0.0702286	0.0450011	0.0652369	0.0260577
303.2	0.00422301	0.140986	0.106813	0.0696761	0.0448601	0.0650566	0.0256455
303.4	0.00396805	0.140621	0.106495	0.0693483	0.0444798	0.0646396	0.0252656
303.6	0.00382278	0.140584	0.106716	0.0686693	0.0442367	0.0643497	0.0250043
303.8	0.00400723	0.140729	0.106542	0.0688409	0.044892	0.064972	0.0248394
304	0.00396409	0.140976	0.106061	0.0689557	0.0447562	0.0645294	0.0245499
304.2	0.00417901	0.14095	0.105923	0.0684745	0.0444076	0.0644306	0.0248193
304.4	0.00403999	0.140852	0.105645	0.0680972	0.0440498	0.0643013	0.0248629
304.6	0.00371755	0.140951	0.105778	0.0682524	0.0442857	0.064693	0.0257146
304.8	0.00413466	0.140952	0.106206	0.0683578	0.0442917	0.0645687	0.0257201
305	0.00496977	0.14117	0.106628	0.0687448	0.044942	0.0647162	0.0262743
305.2	0.0046711	0.140539	0.106812	0.0685154	0.0449253	0.0642392	0.0260493
305.4	0.00441493	0.140715	0.107039	0.068405	0.0449404	0.0642434	0.0262874
305.6	0.00493181	0.140571	0.107212	0.0683211	0.0445395	0.0640348	0.0264854
305.8	0.0053278	0.140646	0.107057	0.0685992	0.0442865	0.0639894	0.026992
306	0.00562991	0.140831	0.10698	0.0683419	0.044237	0.0642659	0.027023
306.2	0.00636166	0.141083	0.106654	0.068248	0.0437719	0.0635738	0.0266688
306.4	0.00682269	0.141647	0.106859	0.0685225	0.0437659	0.0638727	0.0270336
306.6	0.00755994	0.142025	0.10685	0.0689204	0.0438898	0.0636381	0.0265718
306.8	0.0073995	0.141967	0.106183	0.0680735	0.0437241	0.0628833	0.0259683
307	0.00723629	0.142261	0.105706	0.0681375	0.0437611	0.0628484	0.0256517
307.2	0.00747155	0.142807	0.105574	0.0684417	0.04413	0.0630723	0.0253827
307.4	0.00741574	0.142435	0.105034	0.0684401	0.0439726	0.0629858	0.0253992
307.6	0.00731704	0.142252	0.104497	0.0682552	0.0440754	0.0629745	0.0254072
307.8	0.00765587	0.142285	0.104124	0.0686294	0.0443446	0.0627957	0.0256186
308	0.00764727	0.142033	0.104101	0.0683513	0.0440109	0.0625286	0.02555
308.2	0.00750977	0.14184	0.103813	0.0681606	0.0434997	0.0622023	0.0254946
308.4	0.0070766	0.141965	0.104045	0.0679349	0.0431591	0.0621837	0.025958
308.6	0.00623593	0.141708	0.103804	0.0676105	0.0431932	0.0620415	0.0262286
308.8	0.00625923	0.141421	0.103403	0.0677721	0.0434844	0.0615455	0.0259618
309	0.00564554	0.141226	0.1032	0.0671609	0.0436434	0.0611545	0.0257708
309.2	0.00480986	0.14051	0.102025	0.066325	0.043178	0.060834	0.0252714
309.4	0.00446047	0.140204	0.101538	0.0658864	0.0430279	0.0607066	0.025085
309.6	0.00477672	0.139981	0.101743	0.065823	0.0429025	0.0606121	0.0252091
309.8	0.00454277	0.139761	0.101335	0.0656443	0.0428652	0.0601961	0.0250626
310	0.00487032	0.139782	0.101446	0.0650556	0.0424394	0.0599753	0.0250375
310.2	0.00514334	0.140141	0.101219	0.0650875	0.0422384	0.0601399	0.0251023
310.4	0.0053955	0.140292	0.100772	0.0653225	0.0424906	0.0605843	0.0248807
310.6	0.00549861	0.140349	0.100717	0.0657586	0.0427944	0.0600972	0.0245289
310.8	0.00547457	0.140454	0.100336	0.0652547	0.042741	0.0604308	0.0247058
311	0.00566458	0.141006	0.101257	0.0659013	0.0432273	0.0613949	0.0251122
311.2	0.00585587	0.141217	0.101695	0.0660473	0.0435018	0.0617594	0.0256887
311.4	0.00604137	0.141336	0.102087	0.0665411	0.0437459	0.0621274	0.0264656
311.6	0.00637408	0.141427	0.102984	0.0667364	0.0440582	0.0622649	0.0271046
311.8	0.00665211	0.141522	0.103999	0.0670897	0.0444056	0.0622135	0.0274379
312	0.00631371	0.141346	0.104604	0.0669401	0.0442251	0.062135	0.0274717
312.2	0.00660777	0.142254	0.105312	0.0677722	0.0447688	0.0623788	0.028052
312.4	0.00642062	0.142496	0.106014	0.0676218	0.0445644	0.0624742	0.0284198
312.6	0.00618573	0.142197	0.105745	0.0677546	0.0444452	0.0621306	0.0281226
312.8	0.00628763	0.142733	0.10589	0.0682272	0.0447096	0.0621992	0.0283417
313	0.00598458	0.141867	0.105076	0.0674037	0.0441623	0.0614623	0.0276573
313.2	0.00592384	0.141211	0.103683	0.0670186	0.0434086	0.0607495	0.0273014
313.4	0.0054418	0.140221	0.102733	0.0665829	0.0425741	0.0600591	0.0264827
313.6	0.00561702	0.139931	0.102065	0.0662332	0.0420047	0.0592735	0.0263544
313.8	0.00507462	0.139312	0.100914	0.0653556	0.0411805	0.0585213	0.0255424
314	0.00503805	0.139372	0.100134	0.0649861	0.0407001	0.0584461	0.0256101
314.2	0.00485117	0.139027	0.0990015	0.0649122	0.040068	0.0582959	0.0252225
314.4	0.00530238	0.138946	0.0985672	0.0653619	0.0402421	0.0583837	0.0250292
314.6	0.00548024	0.139168	0.0986278	0.0656997	0.0403524	0.0585972	0.0252127
314.8	0.00555738	0.139241	0.0982355	0.0654409	0.0402222	0.0589121	0.0253563
315	0.00520331	0.139153	0.0981346	0.0649765	0.0403221	0.0586045	0.0251265
315.2	0.0053209	0.13937	0.0978427	0.0646545	0.0408	0.0587811	0.0254634
315.4	0.0054747	0.139244	0.0978884	0.0642477	0.0406292	0.0587344	0.0254917
315.6	0.00580623	0.138831	0.098402	0.0642619	0.0408804	0.0584103	0.0255894
315.8	0.00525616	0.138719	0.0979714	0.0642739	0.0406355	0.058361	0.0256955
316	0.00512999	0.138849	0.0986415	0.063791	0.0403662	0.0582149	0.0257482
316.2	0.00617808	0.139802	0.0996262	0.0645281	0.0408668	0.0586591	0.0261177
316.4	0.00590066	0.139729	0.0995225	0.0641527	0.0403524	0.0582041	0.0257772
316.6	0.00622045	0.139549	0.0995744	0.0644033	0.0405905	0.0585958	0.0261099
316.8	0.00660168	0.139703	0.100003	0.0642407	0.0406945	0.0590143	0.0261158
317	0.00694733	0.139168	0.0997386	0.0633838	0.0399192	0.0586002	0.0254934
317.2	0.00735652	0.139451	0.100261	0.0636502	0.0399149	0.058905	0.0257477
317.4	0.00733492	0.139509	0.10071	0.0634327	0.0395194	0.0592919	0.0257758
317.6	0.00759653	0.139843	0.101253	0.0633713	0.0398324	0.0594507	0.0264524
317.8	0.00710193	0.140262	0.101622	0.0635183	0.0396499	0.0597674	0.0264633
318	0.00726207	0.140882	0.101997	0.064037	0.039782	0.0600917	0.0271695
318.2	0.00794366	0.14099	0.102859	0.0645529	0.0403411	0.0605126	0.0275316
318.4	0.00775132	0.14096	0.10259	0.064321	0.0402524	0.0604707	0.0271159
318.6	0.00723909	0.140715	0.102138	0.063661	0.0399053	0.0600521	0.0270834
318.8	0.00695279	0.140232	0.101828	0.0634534	0.039925	0.0595502	0.0272806
319	0.00652298	0.139895	0.101446	0.0627045	0.0398134	0.0591764	0.0270662
319.2	0.00652752	0.139587	0.101393	0.0620547	0.0396368	0.0591314	0.0266375
319.4	0.0064069	0.139141	0.100682	0.0619848	0.0391246	0.0588701	0.0262584
319.6	0.00629296	0.138927	0.100219	0.0622081	0.039315	0.0587114	0.0261423
319.8	0.00588021	0.138888	0.0993225	0.0616065	0.0391427	0.0584696	0.0258004
320	0.00606671	0.138695	0.0993106	0.0616284	0.0389111	0.0579444	0.0253001
320.2	0.00658526	0.138562	0.0988904	0.0618476	0.0392185	0.0580587	0.0252663
320.4	0.00647855	0.138727	0.0983542	0.0619378	0.0395634	0.0579923	0.0252126
320.6	0.00624506	0.138295	0.0983223	0.0622668	0.0396246	0.0586004	0.0254596
320.8	0.00587779	0.138121	0.0981217	0.0616407	0.0389929	0.0582669	0.0251594
321	0.00588811	0.138605	0.0980455	0.0618486	0.0390965	0.0583357	0.0253806
321.2	0.00626304	0.138443	0.0980202	0.0621266	0.0395831	0.0585337	0.0254109
321.4	0.00601627	0.138831	0.0978236	0.0621336	0.03977	0.0583552	0.0254227
321.6	0.00601155	0.138818	0.0974013	0.0620991	0.0400488	0.0582003	0.025663
321.8	0.00604792	0.139093	0.0973207	0.0623585	0.0399844	0.0581438	0.0251827
322	0.00604991	0.139224	0.0975386	0.0625459	0.0404059	0.0581498	0.025086
322.2	0.00571995	0.138632	0.0969203	0.0617325	0.0401427	0.057792	0.0243322
322.4	0.00535303	0.138307	0.0963397	0.0613019	0.0392928	0.0571481	0.0237886
322.6	0.00526055	0.137826	0.0964648	0.0611593	0.0393501	0.0567652	0.0237382
322.8	0.00549118	0.137532	0.0969691	0.0616003	0.0395207	0.0570536	0.024015
323	0.00576082	0.137188	0.096637	0.0611953	0.0394117	0.0571531	0.02379
323.2	0.00588362	0.137307	0.0963256	0.0607385	0.0391853	0.0570301	0.0237543
323.4	0.00625807	0.137496	0.0962822	0.0610333	0.0394294	0.0569414	0.0244433
323.6	0.00653916	0.137843	0.0962405	0.0609571	0.0396941	0.0567919	0.0250458
323.8	0.00649461	0.137519	0.0960078	0.060637	0.0396384	0.0562061	0.0251407
324	0.006859	0.137362	0.0960569	0.0609838	0.0391869	0.0558567	0.0257867
324.2	0.00665158	0.137476	0.0962638	0.060548	0.0390325	0.0557121	0.0263284
324.4	0.00687386	0.137597	0.0972741	0.0610554	0.0392181	0.0559393	0.0271506
324.6	0.00645051	0.136878	0.0971509	0.0608418	0.0388083	0.0555676	0.027368
324.8	0.00659377	0.136422	0.0970219	0.0604861	0.0387535	0.0550787	0.0274139
325	0.00762376	0.13715	0.0978933	0.0613898	0.0396653	0.0555051	0.0279494
325.2	0.00803164	0.137116	0.0978414	0.0611055	0.0398298	0.0550683	0.0277649
325.4	0.0080846	0.137329	0.0982141	0.0617031	0.0403478	0.0550624	0.0280873
325.6	0.00803478	0.136971	0.0980517	0.0613682	0.0400676	0.0550642	0.0274429
325.8	0.007908	0.136994	0.0976539	0.0609614	0.0397089	0.0548235	0.0266752
326	0.00769147	0.137354	0.0976778	0.061001	0.0400325	0.0548684	0.0263521
326.2	0.00724964	0.137093	0.0972468	0.0604451	0.0396258	0.054561	0.0259711
326.4	0.00727423	0.137133	0.0974425	0.0610434	0.0399503	0.0547257	0.0258235
326.6	0.00687785	0.136572	0.0973291	0.0607966	0.039656	0.0547083	0.0252442
326.8	0.00696891	0.1364	0.0972316	0.0611279	0.0396101	0.0550368	0.0254673
327	0.00663258	0.136576	0.09663	0.061039	0.0394807	0.0546265	0.0252428
327.2	0.0063971	0.137067	0.0967143	0.0609146	0.039241	0.0542683	0.0251613
327.4	0.00641877	0.137168	0.0965284	0.0611319	0.0393545	0.0542249	0.0251111
327.6	0.00597185	0.137204	0.0958076	0.0606805	0.0390853	0.0535662	0.0248704
327.8	0.00618364	0.13708	0.0955948	0.0605572	0.0390726	0.0541368	0.0253587
328	0.00634056	0.13737	0.0955337	0.0604344	0.0385082	0.0543552	0.0248996
328.2	0.00605596	0.137029	0.0954743	0.0601524	0.0381333	0.0543315	0.0247765
328.4	0.00607009	0.136536	0.0956303	0.0601908	0.0382066	0.0547854	0.0248338
328.6	0.00639503	0.136573	0.0949658	0.060182	0.0378793	0.0547567	0.0244949
328.8	0.00665607	0.136579	0.0947716	0.0599824	0.0378504	0.0549981	0.0244141
329	0.00737404	0.137214	0.0954386	0.060228	0.0380759	0.0551373	0.0249912
329.2	0.00708296	0.136821	0.0948207	0.0594503	0.0375136	0.0543528	0.024402
329.4	0.00729031	0.136485	0.0950109	0.059529	0.0371785	0.0545014	0.0242364
329.6	0.00741981	0.136525	0.0950131	0.0591181	0.0369049	0.0546459	0.0241466
329.8	0.00725745	0.136439	0.0944538	0.0586559	0.0367868	0.0547466	0.024021
330	0.0073096	0.136125	0.0949948	0.0591496	0.037023	0.0549282	0.0242834
330.2	0.00702884	0.135763	0.0948972	0.0585489	0.0369801	0.0548735	0.0246187
330.4	0.00647116	0.13517	0.0945106	0.0584427	0.0366463	0.0544365	0.0243363
330.6	0.00614203	0.135125	0.0948629	0.058095	0.036406	0.0543584	0.024467
330.8	0.00591657	0.13509	0.0949776	0.0580104	0.0365083	0.0534493	0.0247753
331	0.00551159	0.134791	0.0946361	0.0575243	0.0366304	0.052537	0.024254
331.2	0.00537596	0.134743	0.0947553	0.0574101	0.0364278	0.0521963	0.0241292
331.4	0.0056008	0.134543	0.0943746	0.0575186	0.0366486	0.0519841	0.0240871
331.6	0.00522359	0.134252	0.0939022	0.0569349	0.0360957	0.0513938	0.0240112
331.8	0.00569497	0.134749	0.0942472	0.0575022	0.0362041	0.0521597	0.0246677
332	0.00539926	0.134705	0.0941336	0.0574241	0.036026	0.0516216	0.0241797
332.2	0.00511874	0.134742	0.0939922	0.0572151	0.0359495	0.0515085	0.0245143
332.4	0.00506337	0.135175	0.0939342	0.0570372	0.0359408	0.052004	0.0245064
332.6	0.0054464	0.135675	0.094094	0.0572923	0.0358891	0.0521794	0.0244875
332.8	0.00536739	0.135921	0.0937866	0.0568879	0.0358028	0.0520506	0.0242008
333	0.00585231	0.136225	0.093861	0.0569722	0.0356071	0.0521253	0.0240409
333.2	0.00567171	0.135896	0.0932224	0.0567766	0.035007	0.0517995	0.0234145
333.4	0.00647078	0.136423	0.0936236	0.0579572	0.0355391	0.0528467	0.0238401
333.6	0.00717284	0.136725	0.0944057	0.05856	0.0362449	0.0539799	0.0244289
333.8	0.00737339	0.136703	0.0939549	0.0591134	0.0363948	0.0545993	0.0243207
334	0.00742834	0.136725	0.0942553	0.0592412	0.0364682	0.0549202	0.0245301
334.2	0.00761299	0.137507	0.0943544	0.0590382	0.0367371	0.0555962	0.0247154
334.4	0.00738436	0.137536	0.0943859	0.0593897	0.036512	0.0559336	0.0245611
334.6	0.00727111	0.137607	0.0946007	0.0592302	0.0365049	0.0561486	0.0248651
334.8	0.00703945	0.136972	0.0942787	0.0585148	0.0359792	0.0554772	0.0245016
335	0.00669558	0.136214	0.0937231	0.0583399	0.0357432	0.0555706	0.0238365
335.2	0.00672925	0.135895	0.0936516	0.0582917	0.0356591	0.055678	0.0242122
335.4	0.00647053	0.135131	0.0933667	0.0580221	0.0357334	0.0553513	0.0243955
335.6	0.00586181	0.13419	0.0930076	0.0572781	0.0350432	0.0546444	0.0239744
335.8	0.00563744	0.134027	0.0933768	0.0570496	0.0353307	0.0546013	0.0241087
336	0.00473801	0.132841	0.0927247	0.056242	0.0351305	0.0534875	0.0233485
336.2	0.00431878	0.132509	0.0925437	0.0552986	0.0348674	0.0530749	0.0231191
336.4	0.00420035	0.132282	0.0921373	0.0551431	0.0349721	0.0526116	0.0226568
336.6	0.00398643	0.131873	0.0916315	0.0548996	0.0350076	0.0519789	0.0221045
336.8	0.00362207	0.13167	0.091389	0.0544565	0.0348851	0.0512982	0.0216616
337	0.00325921	0.131358	0.0909754	0.0541267	0.0342069	0.0503857	0.0213327
337.2	0.00287171	0.131219	0.0909768	0.0543345	0.0339297	0.0500705	0.0213918
337.4	0.00323625	0.131765	0.0912745	0.054586	0.0346073	0.0503669	0.0216277
337.6	0.00322471	0.131336	0.0917529	0.0541546	0.0344899	0.0501895	0.0215926
337.8	0.00292578	0.131412	0.0910828	0.0543013	0.0344974	0.0500173	0.0218094
338	0.00276131	0.131646	0.0911168	0.0540407	0.0342748	0.0497349	0.0214031
338.2	0.00357922	0.132435	0.0917759	0.0546133	0.0342668	0.0502751	0.0217767
338.4	0.00362734	0.132668	0.091555	0.0548514	0.0339007	0.0498012	0.0216356
338.6	0.0041738	0.133017	0.0920056	0.0549784	0.0338952	0.0497958	0.0223168
338.8	0.00464596	0.132945	0.092215	0.0550338	0.0337256	0.049988	0.0223978
339	0.00482491	0.132665	0.092142	0.0554859	0.0337426	0.0501806	0.0227774
339.2	0.00477511	0.13267	0.0921174	0.055491	0.0340207	0.0500233	0.0230024
339.4	0.0045289	0.132188	0.0917126	0.0555347	0.0335645	0.0499167	0.0227761
339.6	0.00466309	0.131989	0.0914702	0.0554643	0.0330031	0.0497232	0.022356
339.8	0.00454444	0.132648	0.0915824	0.0555673	0.0335983	0.0496996	0.0225545
340	0.00543231	0.132673	0.0911161	0.056201	0.0336801	0.0500132	0.0227634
340.2	0.00605911	0.133451	0.0914478	0.0563802	0.033877	0.0507708	0.0232345
340.4	0.00640815	0.134098	0.0912616	0.0570601	0.0342505	0.0508108	0.0235673
340.6	0.00635088	0.134393	0.0912879	0.0571125	0.0344649	0.0513958	0.023428
340.8	0.00636744	0.134582	0.0913822	0.0570757	0.0342986	0.0516435	0.0236273
341	0.00629782	0.134322	0.0907806	0.0562998	0.0336698	0.0514713	0.0234674
341.2	0.00643475	0.134311	0.0908009	0.0562041	0.0337183	0.0517024	0.0238187
341.4	0.00638516	0.133849	0.0907731	0.0556469	0.0342204	0.0516735	0.0239864
341.6	0.00680772	0.133794	0.0909641	0.0557473	0.0343936	0.0515425	0.0240885
341.8	0.00660849	0.133871	0.0902922	0.0559064	0.0346079	0.0516555	0.0241398
342	0.0070757	0.133818	0.090496	0.0556883	0.0344931	0.0514951	0.0234755
342.2	0.00717383	0.133892	0.0905691	0.0555537	0.0343632	0.0516022	0.0239331
342.4	0.00661099	0.133592	0.0895869	0.0550363	0.0341146	0.0505782	0.023473
342.6	0.0066075	0.132881	0.0894714	0.0547617	0.0340397	0.0501464	0.0234657
342.8	0.00575683	0.132288	0.0885126	0.0544516	0.0337177	0.0499316	0.0230549
343	0.00519317	0.131847	0.087959	0.0539901	0.0333247	0.0494286	0.0226287
343.2	0.00513597	0.132239	0.0878989	0.0535514	0.0329802	0.0498851	0.0224757
343.4	0.00503837	0.131879	0.0874947	0.0534085	0.0328266	0.0500625	0.0220764
343.6	0.00489385	0.132227	0.0875852	0.0532367	0.0327779	0.0501782	0.0222159
343.8	0.00461165	0.13256	0.0874638	0.0531951	0.0328491	0.0499495	0.0219982
344	0.00512823	0.13272	0.0874258	0.0530798	0.0325229	0.0501319	0.0223537
344.2	0.00511846	0.132872	0.0880588	0.0532458	0.0327325	0.0501255	0.0223678
344.4	0.00486328	0.132684	0.0881783	0.0534774	0.0329243	0.049828	0.0224603
344.6	0.00525739	0.132535	0.0886645	0.0536154	0.0331943	0.0502339	0.0225283
344.8	0.0057764	0.132541	0.0890545	0.0533615	0.033102	0.0502471	0.0232031
345	0.00568475	0.132102	0.0899414	0.0531372	0.0330891	0.0497787	0.0231673
345.2	0.00594224	0.132093	0.091022	0.0536493	0.0334357	0.0494729	0.0233338
345.4	0.00626982	0.131854	0.0915486	0.0536491	0.0333282	0.049238	0.023456
345.6	0.00672334	0.132006	0.0917223	0.0537699	0.0331706	0.0490703	0.0229592
345.8	0.00659572	0.131542	0.0912056	0.0534764	0.0327333	0.0488546	0.0222629
346	0.00647024	0.131309	0.0921372	0.0535906	0.0327201	0.0487165	0.0220314
346.2	0.00638045	0.131415	0.0920598	0.0537497	0.032799	0.0486994	0.0224125
346.4	0.00643464	0.131381	0.0918117	0.0538465	0.0329199	0.0485179	0.0219151
346.6	0.00672373	0.131736	0.092027	0.0545884	0.0331269	0.0487495	0.0221382
346.8	0.00654782	0.13222	0.0918522	0.0549677	0.0333896	0.049174	0.0223356
347	0.00690948	0.132674	0.0919601	0.0551435	0.0331733	0.0495907	0.0220623
347.2	0.00744314	0.133454	0.0920307	0.0554788	0.0334604	0.0505639	0.0224898
347.4	0.00740558	0.133791	0.0919045	0.055927	0.0337882	0.0505242	0.0224297
347.6	0.00688851	0.133743	0.0912555	0.0556265	0.033552	0.0500588	0.0225064
347.8	0.00671992	0.134014	0.0907309	0.0555187	0.0338622	0.049929	0.0226794
348	0.0067925	0.133643	0.0901729	0.0552197	0.0340907	0.0496558	0.0231889
348.2	0.00665289	0.133004	0.0901327	0.0556693	0.0346182	0.0496446	0.0231322
348.4	0.00645262	0.132801	0.089794	0.0557018	0.0347672	0.0499586	0.0233868
348.6	0.00669444	0.132697	0.0897052	0.0550526	0.0349084	0.0502713	0.0236259
348.8	0.00628378	0.132025	0.0895101	0.0544816	0.0345933	0.050195	0.0232224
349	0.00580037	0.131255	0.0892593	0.0541797	0.0342524	0.0498704	0.022364
349.2	0.0060305	0.131045	0.0889041	0.0535279	0.0340295	0.049734	0.022127
349.4	0.00621094	0.130965	0.0885497	0.052922	0.0334855	0.0492634	0.0221541
349.6	0.0066275	0.131032	0.087981	0.0526037	0.0331632	0.0491025	0.0213781
349.8	0.00661853	0.131027	0.0878734	0.0523113	0.0326843	0.0484991	0.0211201
350	0.00628011	0.131143	0.088567	0.0523898	0.0328595	0.0486038	0.0214545
350.2	0.00681999	0.131416	0.0881795	0.0522552	0.0327159	0.048679	0.0219819
350.4	0.00660917	0.130896	0.0875154	0.051942	0.0319494	0.0480435	0.0218328
350.6	0.00650572	0.131243	0.0876334	0.0524704	0.0316671	0.0478256	0.0223441
350.8	0.00670286	0.131642	0.088086	0.0527542	0.0317267	0.0477795	0.0228338
351	0.00669603	0.131857	0.0878611	0.0527202	0.0316332	0.0478734	0.0228977
351.2	0.00696889	0.13196	0.0883777	0.0532296	0.0316784	0.0483079	0.0237168
351.4	0.00660326	0.131909	0.0885739	0.0534962	0.0320163	0.047984	0.0240365
351.6	0.00641896	0.131327	0.0879968	0.0531928	0.0322439	0.0475448	0.0237722
351.8	0.00650326	0.131547	0.0878475	0.0535494	0.0327011	0.0477499	0.02427
352	0.00644105	0.130798	0.0875812	0.0535979	0.032617	0.0474038	0.0238178
352.2	0.00640925	0.130704	0.0878585	0.0541215	0.033073	0.0478734	0.0236895
352.4	0.0061631	0.130673	0.0878882	0.0538758	0.0331573	0.0483356	0.0233348
352.6	0.00568707	0.130353	0.0876192	0.0532214	0.0329402	0.0483928	0.022812
352.8	0.00571567	0.130228	0.0876143	0.0535673	0.0335202	0.0490827	0.022538
353	0.00563606	0.130523	0.0873852	0.0533195	0.0335547	0.0489578	0.022246
353.2	0.00624712	0.130889	0.0876934	0.0531182	0.0338379	0.0493363	0.0227432
353.4	0.00629864	0.131003	0.0873843	0.0532542	0.0338952	0.0491321	0.0225718
353.6	0.00658774	0.131084	0.0871322	0.0530533	0.0337765	0.0491829	0.0221714
353.8	0.00645282	0.131002	0.0871634	0.0527311	0.0336885	0.0492176	0.0222966
354	0.00594155	0.130389	0.0863845	0.0522544	0.0329414	0.0489012	0.0220964
354.2	0.00540736	0.12959	0.0856154	0.0516631	0.0323226	0.0483356	0.0218753
354.4	0.00507708	0.128678	0.0850054	0.0512176	0.0317178	0.0477671	0.0215419
354.6	0.00519105	0.128816	0.0853952	0.0510086	0.0316761	0.0480895	0.0218563
354.8	0.0053263	0.128857	0.0851142	0.0509301	0.031786	0.0483707	0.0222063
355	0.00528399	0.128432	0.0846615	0.0506521	0.0315117	0.048341	0.0222491
355.2	0.00562873	0.128643	0.0853399	0.0511631	0.0316386	0.0487872	0.0228858
355.4	0.00573649	0.128924	0.0857081	0.0513998	0.0315849	0.0484717	0.0226689
355.6	0.00616993	0.129029	0.0862124	0.0518322	0.0314761	0.0482017	0.0226395
355.8	0.00579458	0.129203	0.0864871	0.0520913	0.0312722	0.0481448	0.0227106
356	0.00599075	0.129035	0.0870203	0.0519755	0.0312522	0.0482724	0.022122
356.2	0.00584443	0.129826	0.0877358	0.0524021	0.0312177	0.0487093	0.0222406
356.4	0.00599201	0.130027	0.0880055	0.0523645	0.0310267	0.0490003	0.0220786
356.6	0.00596818	0.130631	0.0881836	0.0523717	0.0308449	0.0492847	0.0222049
356.8	0.00675818	0.13142	0.0888994	0.0531409	0.0316896	0.0498977	0.0229009
357	0.00700044	0.131624	0.0895321	0.0533835	0.0318494	0.0501921	0.0233425
357.2	0.00757724	0.132365	0.0902624	0.0536885	0.0326218	0.0512505	0.0238311
357.4	0.00713126	0.132082	0.0898032	0.0533622	0.032368	0.0505412	0.023467
357.6	0.0072933	0.132432	0.0899891	0.0534447	0.0325148	0.0506567	0.0239111
357.8	0.00721971	0.131918	0.0890399	0.0528299	0.0321574	0.0503108	0.0236836
358	0.00717278	0.131512	0.0882986	0.0524737	0.0319309	0.0498536	0.0234226
358.2	0.00682884	0.131208	0.087763	0.051838	0.0319898	0.0497611	0.0230064
358.4	0.00680278	0.130698	0.0869012	0.0511447	0.0316811	0.0495589	0.0228783
358.6	0.00690496	0.130677	0.0863966	0.0504031	0.0319035	0.0494428	0.0227559
358.8	0.00650816	0.130761	0.0859922	0.0501271	0.0318679	0.049025	0.0226316
359	0.00635002	0.130422	0.0864745	0.0501195	0.0316223	0.0485347	0.022797
359.2	0.00582139	0.13046	0.0868388	0.049778	0.0315486	0.0485662	0.0229414
359.4	0.00570648	0.130281	0.0872018	0.0498265	0.0312522	0.0483739	0.0227113
359.6	0.00492974	0.12963	0.0866538	0.0493437	0.0308356	0.04796	0.0224248
359.8	0.00429259	0.129319	0.0866478	0.0491058	0.0303714	0.0483041	0.0217623
360	0.00392545	0.128959	0.0864089	0.048795	0.0298465	0.0481475	0.0214024
360.2	0.00341038	0.129149	0.0863023	0.0487579	0.0290751	0.0479578	0.0210479
360.4	0.00341487	0.128945	0.085879	0.0485496	0.0286847	0.0475443	0.0212421
360.6	0.00315843	0.128989	0.0855672	0.0484911	0.0287403	0.0469456	0.0217674
360.8	0.00379748	0.129088	0.0858953	0.0489888	0.0291934	0.0472107	0.0225156
361	0.00408124	0.129448	0.0864352	0.0491491	0.0293214	0.0473426	0.0230351
361.2	0.00435103	0.129402	0.0861151	0.0492106	0.0291657	0.0467235	0.0227686
361.4	0.00428623	0.128826	0.0853462	0.0487965	0.0287617	0.0460389	0.0225509
361.6	0.00525904	0.129499	0.0853439	0.0494351	0.0294578	0.0468411	0.0229447
361.8	0.00588442	0.129049	0.084967	0.0493258	0.0295669	0.0464941	0.0222152
362	0.00658533	0.12924	0.085045	0.0499597	0.0300308	0.0466903	0.0216976
362.2	0.00691804	0.129529	0.0849279	0.0500654	0.0305416	0.0470757	0.0217887
362.4	0.00709934	0.12968	0.0845539	0.0501959	0.0310692	0.0467905	0.0216366
362.6	0.00732146	0.129943	0.0852221	0.0502781	0.0319989	0.0470208	0.0214791
362.8	0.00769776	0.130132	0.0861863	0.0510964	0.0325636	0.0473436	0.0221221
363	0.00843791	0.130173	0.086722	0.0517716	0.0328463	0.0477841	0.0230803
363.2	0.00790693	0.130025	0.0869621	0.0515796	0.0327595	0.0480228	0.0230309
363.4	0.00815648	0.130198	0.0872947	0.052085	0.0331512	0.0486023	0.023446
363.6	0.00804676	0.130275	0.0871717	0.0520005	0.0330334	0.0489614	0.0235166
363.8	0.00835149	0.130847	0.0882583	0.0527233	0.0335511	0.0497705	0.0241049
364	0.00784032	0.130338	0.0878178	0.0525479	0.032903	0.0494922	0.0243322
364.2	0.00753601	0.130042	0.0876868	0.0524656	0.0323031	0.0491118	0.0242202
364.4	0.0077296	0.130296	0.0879479	0.0526003	0.0323159	0.0489051	0.0248927
364.6	0.00785555	0.129884	0.0878967	0.0522241	0.0322	0.0487949	0.025102
364.8	0.00796962	0.129663	0.087992	0.0523015	0.0318847	0.0489959	0.0254881
365	0.00793072	0.129901	0.0876489	0.0519499	0.0316363	0.0487683	0.0256604
365.2	0.00762988	0.129261	0.0869148	0.0519261	0.0311869	0.0482372	0.0250843
365.4	0.0073907	0.129447	0.0867443	0.0514993	0.0311543	0.0487183	0.0249901
365.6	0.00672339	0.129139	0.086323	0.0512668	0.0306647	0.0485201	0.0242762
365.8	0.00632081	0.128385	0.0860589	0.0507627	0.0302678	0.0477723	0.0233837
366	0.00652727	0.128759	0.0860864	0.0509483	0.0303057	0.0482254	0.023589
366.2	0.00559493	0.128731	0.0856268	0.0504146	0.0303453	0.0478997	0.023393
366.4	0.00509681	0.128454	0.0851974	0.0500284	0.0301196	0.0468987	0.0230886
366.6	0.00513834	0.128156	0.0854263	0.0499083	0.0307023	0.0470572	0.0231451
366.8	0.00519156	0.128173	0.0854696	0.0498771	0.0309321	0.0467908	0.0235634
367	0.00480546	0.128022	0.0851385	0.0493534	0.0304195	0.0465097	0.0234733
367.2	0.00440169	0.127819	0.0850615	0.0491241	0.0303363	0.0466874	0.023119
367.4	0.00471961	0.128216	0.0849084	0.0489899	0.0307808	0.0470233	0.0233003
367.6	0.0050328	0.128443	0.0852008	0.0488097	0.0304126	0.046945	0.0234759
367.8	0.00500038	0.128474	0.0854681	0.0489637	0.0303476	0.0468044	0.0234217
368	0.00466746	0.127822	0.0849511	0.0486929	0.0295524	0.0465584	0.0232405
368.2	0.00473537	0.12768	0.0848842	0.0485491	0.0296425	0.0462311	0.0232211
368.4	0.00530648	0.128443	0.0854491	0.0487738	0.0300227	0.0465571	0.0234659
368.6	0.00548374	0.128388	0.0851218	0.0487655	0.0299846	0.0468326	0.0236903
368.8	0.00549508	0.128273	0.084564	0.049421	0.0297328	0.0466218	0.0240384
369	0.00601198	0.128877	0.084663	0.0497565	0.0297945	0.0464105	0.0245135
369.2	0.0062958	0.129	0.0848009	0.0504986	0.0300322	0.0466837	0.0249633
369.4	0.00652216	0.129239	0.0849137	0.050734	0.0303551	0.047288	0.0254007
369.6	0.00665501	0.129304	0.08498	0.0510527	0.0303964	0.0471914	0.0253575
369.8	0.00693894	0.129556	0.0852721	0.0511441	0.0303298	0.0473695	0.0255648
370	0.00694516	0.12979	0.0851811	0.051245	0.0302215	0.0472004	0.0254217
370.2	0.00615935	0.129293	0.0849545	0.0506557	0.0302587	0.0463556	0.0246636
370.4	0.00677714	0.129328	0.0851913	0.0505375	0.0305224	0.0461397	0.0249123
370.6	0.00701012	0.129177	0.0853713	0.0501376	0.0309562	0.046681	0.0247365
370.8	0.00710206	0.128944	0.08559	0.0500003	0.03036	0.0468865	0.0244757
371	0.00709426	0.128583	0.0851757	0.0500634	0.0299544	0.0470461	0.0242522
371.2	0.0070501	0.128216	0.0848752	0.049612	0.0293757	0.0467259	0.0238851
371.4	0.00623009	0.127205	0.0843542	0.0483928	0.0284378	0.0458157	0.0228574
371.6	0.00638807	0.126803	0.0846085	0.0480396	0.0279584	0.0458031	0.0228333
371.8	0.00598125	0.126221	0.0846121	0.0475144	0.0279573	0.0454796	0.0222232
372	0.00583183	0.126305	0.0848939	0.0475255	0.0284085	0.0458215	0.0225264
372.2	0.0055213	0.125964	0.0848371	0.0472988	0.0284367	0.0455413	0.0223963
372.4	0.00562437	0.125912	0.0848303	0.0472948	0.0281605	0.0454048	0.022184
372.6	0.00558207	0.125874	0.0843915	0.0473637	0.0278274	0.0452643	0.021994
372.8	0.00567507	0.125483	0.0842024	0.0479109	0.0277532	0.0447432	0.0224021
373	0.00583881	0.125208	0.0840724	0.0475428	0.0279341	0.0444337	0.0226654
373.2	0.00578593	0.125124	0.0837358	0.0480869	0.0281348	0.0441432	0.0224165
373.4	0.00591335	0.125361	0.0834796	0.0484492	0.0281413	0.0442096	0.0224795
373.6	0.00581268	0.125661	0.083446	0.0484991	0.0278318	0.0439721	0.0222058
373.8	0.0054945	0.125501	0.0834759	0.0481734	0.027592	0.0437637	0.0218531
374	0.00576972	0.125215	0.0834268	0.0478315	0.0277907	0.0435606	0.0220627
374.2	0.00568554	0.125327	0.0835595	0.0477792	0.0279889	0.0435315	0.022365
374.4	0.00668355	0.12584	0.083625	0.048339	0.0285947	0.0441418	0.0231741
374.6	0.00714064	0.125902	0.0833888	0.0484688	0.0283148	0.0444163	0.0231246
374.8	0.00721045	0.125851	0.0833055	0.0488034	0.0278232	0.0445181	0.023048
375	0.00720446	0.125814	0.0827788	0.0489096	0.0280727	0.0446033	0.0231333
375.2	0.00721298	0.126203	0.0828339	0.0485602	0.0278486	0.0445444	0.0233866
375.4	0.00703739	0.125897	0.0826603	0.0483308	0.0276344	0.0446378	0.0232579
375.6	0.00684864	0.12604	0.0821542	0.048457	0.0278205	0.0445883	0.0231835
375.8	0.00615233	0.126532	0.0821672	0.0478372	0.0279276	0.0438524	0.0229676
376	0.00629472	0.127302	0.0824397	0.0485206	0.0281881	0.0438796	0.0233447
376.2	0.00572485	0.126738	0.0817418	0.0475604	0.0277795	0.0436022	0.0229846
376.4	0.00582196	0.126661	0.0813288	0.0476785	0.0276134	0.0435639	0.0231354
376.6	0.00584829	0.1268	0.0810693	0.0479422	0.0276088	0.0435204	0.0231023
376.8	0.00555449	0.126629	0.0812275	0.0482327	0.0275556	0.0433374	0.023201
377	0.00558039	0.12682	0.0815106	0.0478694	0.0277633	0.0432336	0.0229564
377.2	0.00580078	0.127474	0.0820397	0.0483785	0.0284076	0.0432674	0.0231983
377.4	0.00564783	0.127541	0.0822321	0.0482269	0.0285179	0.0436831	0.0233735
377.6	0.00528837	0.127463	0.0825762	0.048017	0.028584	0.0442654	0.0232478
377.8	0.00556007	0.126991	0.0829612	0.0476607	0.0289337	0.0447537	0.0231362
378	0.00600895	0.12665	0.0832391	0.0472906	0.0293243	0.0449752	0.0233774
378.2	0.00573898	0.126881	0.0837325	0.0473677	0.0295721	0.0453825	0.02319
378.4	0.00654091	0.127049	0.0841914	0.0476031	0.030048	0.0457135	0.0232987
378.6	0.00652269	0.126794	0.0844246	0.0473501	0.0295537	0.0457588	0.0228893
378.8	0.0063331	0.126487	0.0846307	0.0469618	0.0295879	0.045676	0.0225551
379	0.00614969	0.126126	0.0840553	0.0467987	0.02951	0.0455598	0.0222836
379.2	0.00596278	0.126121	0.0837751	0.0464869	0.0287455	0.0449752	0.0224053
379.4	0.00567343	0.125737	0.0829268	0.046565	0.0284193	0.04479	0.0222377
379.6	0.00523095	0.12548	0.0818598	0.0463124	0.0278201	0.0438316	0.0218972
379.8	0.00507187	0.12549	0.0817845	0.0462128	0.0279533	0.0432352	0.0218023
380	0.00514512	0.125025	0.0813454	0.0466932	0.0274696	0.0430647	0.0213135
380.2	0.0048067	0.124384	0.0805762	0.0464204	0.0273969	0.0426899	0.0217449
380.4	0.00525172	0.1243	0.0802712	0.0468437	0.0272638	0.0423245	0.0217977
380.6	0.00580863	0.124594	0.0804755	0.0473581	0.0274931	0.0420728	0.0216209
380.8	0.00610388	0.124883	0.0807198	0.0474797	0.0275773	0.0424137	0.0214792
381	0.00659178	0.125304	0.0808846	0.047491	0.0277745	0.0421798	0.0217116
381.2	0.00684189	0.125385	0.0807186	0.0472573	0.0277913	0.0422371	0.022013
381.4	0.00627879	0.124809	0.0802366	0.0470774	0.0272096	0.0424191	0.0216067
381.6	0.00625466	0.124899	0.0799915	0.0470359	0.0272242	0.0430508	0.0215331
381.8	0.00676097	0.124701	0.0803908	0.0470629	0.0273469	0.0434073	0.021823
382	0.00662475	0.124832	0.0810892	0.0469912	0.0276872	0.0437317	0.0223294
382.2	0.00610851	0.125503	0.081219	0.0469033	0.027605	0.0443408	0.0222263
382.4	0.00621114	0.125593	0.0811355	0.0469494	0.027524	0.044276	0.0227131
382.6	0.00572392	0.125366	0.0810718	0.046833	0.0271127	0.0440878	0.0227538
382.8	0.00533717	0.125527	0.0815564	0.0467064	0.0272519	0.0441805	0.0227938
383	0.00519035	0.12591	0.081743	0.0470058	0.02726	0.0444602	0.0230024
383.2	0.00573525	0.12647	0.0824962	0.0477102	0.027675	0.0446113	0.0240948
383.4	0.00570825	0.126509	0.0823047	0.0483984	0.0280581	0.0449346	0.0240395
383.6	0.00573732	0.126674	0.0826328	0.0490823	0.0284307	0.0447012	0.0237226
383.8	0.00541374	0.126197	0.0827987	0.0489989	0.0288158	0.0444918	0.0232974
384	0.00566901	0.126059	0.0830436	0.0487855	0.0283334	0.0440241	0.0229884
384.2	0.00629527	0.12641	0.0835959	0.0490401	0.0288042	0.0439247	0.0235968
384.4	0.00684967	0.126355	0.0836938	0.0493124	0.028904	0.0440092	0.0229777
384.6	0.00745315	0.126452	0.0838718	0.0493211	0.0290475	0.0442291	0.0229335
384.8	0.00746835	0.126359	0.0835352	0.0487361	0.0288182	0.0444216	0.0230074
385	0.00762536	0.126361	0.0833826	0.0482612	0.0283941	0.0437503	0.0229568
385.2	0.00789989	0.126372	0.0832376	0.0480102	0.0286583	0.0443105	0.0234446
385.4	0.00785958	0.126301	0.0828263	0.0478744	0.0285406	0.0442977	0.0233501
385.6	0.00828785	0.126223	0.082379	0.047456	0.028361	0.0441956	0.0234718
385.8	0.008608	0.12586	0.0822267	0.0471273	0.0278382	0.0440574	0.0236311
386	0.00804842	0.12571	0.0818656	0.0464572	0.0274283	0.0437455	0.0229675
386.2	0.00794293	0.126105	0.081357	0.0466736	0.0270587	0.0437613	0.0229352
386.4	0.0073866	0.125686	0.0808236	0.0464836	0.0263245	0.0431837	0.02287
386.6	0.00682369	0.125362	0.080503	0.0458744	0.0254448	0.0423929	0.0226135
386.8	0.00686312	0.12556	0.0808988	0.0456731	0.0253121	0.0425668	0.0226455
387	0.00672086	0.125454	0.0809705	0.0454562	0.025281	0.0421063	0.0223135
387.2	0.00692046	0.12502	0.0804433	0.0454943	0.0251585	0.0421429	0.0224452
387.4	0.00607666	0.124404	0.0793772	0.0447186	0.0245262	0.0414981	0.0213379
387.6	0.00619595	0.124303	0.0794335	0.0446565	0.0249387	0.041564	0.021125
387.8	0.0059687	0.12357	0.079332	0.044077	0.0249943	0.0411692	0.0211269
388	0.00669278	0.123927	0.0795326	0.0442903	0.0253565	0.041402	0.0217473
388.2	0.00704459	0.124204	0.0796945	0.0449726	0.0260223	0.0420774	0.0222334
388.4	0.00683544	0.12398	0.0794043	0.0451381	0.0260564	0.0421022	0.0223414
388.6	0.00703241	0.124104	0.0798012	0.0447722	0.0264655	0.0424008	0.0226093
388.8	0.00695687	0.124455	0.0799726	0.0451986	0.0267011	0.0426155	0.022973
389	0.0072693	0.124837	0.0802568	0.0457295	0.0271614	0.042878	0.0232256
389.2	0.00804697	0.1255	0.0805024	0.0461097	0.0277721	0.043337	0.0239883
389.4	0.00800635	0.125138	0.0801525	0.045696	0.0273721	0.0427039	0.0235228
389.6	0.00764791	0.124313	0.079951	0.0453236	0.0268864	0.0423087	0.0230649
389.8	0.00747305	0.124611	0.0799136	0.0456173	0.0267069	0.0422371	0.0228261
390	0.00721955	0.124827	0.0802387	0.0458152	0.0265	0.0423719	0.0226062
390.2	0.00667643	0.125077	0.0801116	0.0462441	0.0262449	0.0421951	0.0227433
390.4	0.00599821	0.124229	0.0798341	0.0456858	0.0255825	0.0414922	0.0222042
390.6	0.00564924	0.124057	0.0797239	0.045464	0.0248759	0.0411665	0.0218686
390.8	0.00551824	0.124027	0.0798664	0.0452479	0.0247353	0.0413063	0.0214793
391	0.00501231	0.123845	0.0796346	0.0452344	0.0247998	0.0413421	0.0211141
391.2	0.0046235	0.123585	0.0787432	0.0452378	0.024461	0.0414784	0.0210853
391.4	0.00431628	0.123265	0.07836	0.0446739	0.0242346	0.0407203	0.0204574
391.6	0.00537367	0.123438	0.0790859	0.0456297	0.0251894	0.0413031	0.020622
391.8	0.00539499	0.122909	0.0791507	0.0457577	0.0251274	0.0411017	0.0206983
392	0.00608806	0.123369	0.0793647	0.0464048	0.0252627	0.0414739	0.0217495
392.2	0.00616575	0.123332	0.07939	0.0464584	0.0254656	0.0414803	0.0216164
392.4	0.00570761	0.123377	0.0795323	0.046222	0.0251339	0.0409048	0.021526
392.6	0.00605108	0.123545	0.0795553	0.0460841	0.0252961	0.0410845	0.0216837
392.8	0.00608077	0.123859	0.0791205	0.0460056	0.0252251	0.0415465	0.0222733
393	0.00625043	0.123778	0.0788627	0.045722	0.0252697	0.0419089	0.0222285
393.2	0.00644377	0.123402	0.0788929	0.0451315	0.0253606	0.0419409	0.022513
393.4	0.00646687	0.123017	0.0789851	0.0451503	0.0254282	0.0421679	0.0227986
393.6	0.00610078	0.122938	0.0792883	0.0449726	0.0256355	0.0424395	0.0235692
393.8	0.00635581	0.123398	0.0796881	0.0453631	0.0257953	0.0428233	0.0242133
[truncated: 2,530 more rows]

## Sheet: Fig. S3
PARP1-NUC167	ka	kd																PARP1-NUCH2AX	ka	kd
	813000	0.000156																	3710000	0.000272
	837000	0.00016																	3790000	0.000276
																		PARP1-NUCH2AXE	ka	kd
PARP1-NUCgH2AX	ka	kd																	7373000	0.000323
	2400000	0.000115																	7627000	0.000333
	2460000	0.000117

## Sheet: Table S1
PARP1-NUC167																	PARP1-NUC167																	PARP1-NUC167
A2		B2		C2		D2		E2		F2		G2		H2			A2		B2		C2		D2		E2		F2		G2		H2			A3		B3		C3		D3		E3		F3		G3		H3
0	0	0	0	0	0	0	0	0	0	0	0	0	0	0	0		0	0	0	0	0	0	0	0	0	0	0	0	0	0	0	0		0	0	0	0	0	0	0	0	0	0	0	0	0	0	0	0
0.2	-0.00152552	0.2	0.00124666	0.2	0.00101385	0.2	0.00319972	0.2	0.00438089	0.2	0.00248163	0.2	0.00023142	0.2	0.00100431		0.2	0.00070611	0.2	-0.00231987	0.2	-0.0025683	0.2	0.00759336	0.2	-0.00083035	0.2	0.00505045	0.2	0.00147517	0.2	0.00199614		0.19	0.00332423	0.19	0.00244213	0.19	0.00165851	0.19	-0.00039512	0.19	-0.00060065	0.19	0.00099333	0.19	-0.00536504	0.19	-0.00281329
0.41	0.00386298	0.41	0.00311355	0.41	0.00798142	0.41	-0.00113919	0.41	0.00724265	0.41	0.00215697	0.41	-0.00266121	0.41	0.00495657		0.39	0.00319773	0.39	0.00122729	0.39	0.00224344	0.39	0.00783792	0.39	0.0007983	0.39	0.0077102	0.39	-0.00130404	0.39	0.00147773		0.41	0.00588224	0.41	0.00466339	0.41	0.0002718	0.41	-0.00240354	0.41	-0.00150927	0.41	0.00129313	0.41	-0.00244381	0.41	0.00204627
0.61	0.00296483	0.61	-0.00365387	0.61	0.0022042	0.61	0.00197198	0.61	0.00570479	0.61	0.00225793	0.61	-0.00429352	0.61	0.0038897		0.61	0.00336342	0.61	-0.00231949	0.61	0.00097328	0.61	0.00822735	0.61	0.00224463	0.61	0.00443114	0.61	0.00474865	0.61	0.00640676		0.61	0.00243701	0.61	0.0118032	0.61	-0.00014584	0.61	0.00143338	0.61	0.00307609	0.61	0.00500182	0.61	0.0057982	0.61	8.697e-05
0.81	0.00226196	0.81	0.00216921	0.81	0.0057807	0.81	0.00461679	0.81	0.00349124	0.81	0.00164853	0.81	0.0028865	0.81	-0.0002775		0.81	0.00169522	0.81	-0.00236789	0.81	0.00524636	0.81	0.0039302	0.81	0.00195819	0.81	-0.00315683	0.81	-0.00082435	0.81	0.00181524		0.8	0.00698759	0.8	0.00823563	0.8	0.00332749	0.8	0.00196977	0.8	0.00814691	0.8	0.00151542	0.8	0.0037739	0.8	0.00165997
1.01	0.00212475	1.01	0.00439578	1.01	0.00711383	1.01	0.00450138	1.01	0.00530106	1.01	0.00163366	1.01	0.00437217	1.01	0.00369338		1	0.00339006	1	-0.00254883	1	-0.00119054	1	0.00625415	1	-0.00411306	1	0.00442538	1	-0.00117135	1	0.00228346		1	0.0051804	1	0.00725922	1	3.864e-05	1	0.00064251	1	0.00143556	1	-0.00563466	1	0.00312095	1	0.00065918
1.2	0.00269922	1.2	0.00341123	1.2	0.00409686	1.2	-0.00128404	1.2	0.00455654	1.2	0.00103772	1.2	0.00419172	1.2	0.00501131		1.2	0.00604575	1.2	-0.00314508	1.2	-9.116e-05	1.2	0.0091814	1.2	0.00355229	1.2	0.00387142	1.2	0.00115915	1.2	0.00149943		1.2	0.00689348	1.2	0.00862877	1.2	0.00421303	1.2	-0.0001119	1.2	0.00666786	1.2	-0.00293151	1.2	0.00489608	1.2	0.00283698
1.4	0.00115231	1.4	0.00279977	1.4	0.00523263	1.4	0.0045353	1.4	0.00502742	1.4	0.00067735	1.4	0.00127488	1.4	0.00546146		1.4	0.00463313	1.4	-0.00264035	1.4	0.00144984	1.4	0.00676507	1.4	0.00038669	1.4	0.00418827	1.4	0.0017871	1.4	0.00175635		1.39	0.00272898	1.39	0.00547455	1.39	0.00405877	1.39	-0.00146525	1.39	0.00730044	1.39	0.0028581	1.39	0.00313098	1.39	0.00199992
1.61	0.00316984	1.61	0.0064197	1.61	0.00841652	1.61	-0.00459656	1.61	0.00695911	1.61	0.00209723	1.61	0.00752377	1.61	0.00722164		1.61	0.0023865	1.61	-0.00189562	1.61	0.00063166	1.61	0.00924935	1.61	0.0075867	1.61	0.00273565	1.61	0.00190271	1.61	0.00052712		1.61	0.00200066	1.61	0.00969083	1.61	0.0013626	1.61	-0.00084747	1.61	0.00158603	1.61	0.00459156	1.61	0.00745162	1.61	0.00252851
1.81	0.00227013	1.81	0.00254571	1.81	0.0044625	1.81	-0.00015738	1.81	0.00171526	1.81	-0.00221027	1.81	0.00014145	1.81	0.00740533		1.81	0.00716247	1.81	0.00169857	1.81	0.00163752	1.81	0.00690667	1.81	0.00418004	1.81	0.00057895	1.81	-0.00151795	1.81	-0.0004238		1.81	0.00514513	1.81	0.00829288	1.81	0.00717474	1.81	-0.00013073	1.81	0.00108996	1.81	0.00310007	1.81	0.00369695	1.81	0.00047584
2	0.00507644	2	0.00164541	2	0.0105954	2	0.00051043	2	0.00237777	2	0.002551	2	0.00078629	2	0.00338544		2.01	0.00319509	2.01	-0.00404036	2.01	0.00228476	2.01	0.00731971	2.01	0.00485332	2.01	0.00644454	2.01	0.00259242	2.01	-0.00095131		2	0.00290096	2	0.00937984	2	0.00178379	2	-0.00316264	2	0.00455599	2	0.00223275	2	0.00213818	2	0.00187669
2.2	0.00478118	2.2	-0.00211497	2.2	0.00897872	2.2	0.0051726	2.2	0.00815827	2.2	0.00172917	2.2	0.00634986	2.2	0.00126796		2.2	0.00429743	2.2	-0.00131309	2.2	0.00127984	2.2	0.00453205	2.2	0.00507571	2.2	0.00466099	2.2	0.00106255	2.2	0.00185112		2.22	0.00100316	2.22	0.0105235	2.22	0.00180381	2.22	0.00051617	2.22	0.00370041	2.22	0.00599494	2.22	0.00645082	2.22	0.00213534
2.4	0.00367391	2.4	0.00344927	2.4	0.00592509	2.4	0.00336347	2.4	0.00641382	2.4	0.00833082	2.4	0.00208259	2.4	0.00619714		2.4	0.00209101	2.4	0.00105749	2.4	0.00213979	2.4	0.0104412	2.4	-0.00047811	2.4	0.00234686	2.4	0.00087919	2.4	0.00518655		2.4	0.00433706	2.4	0.00672799	2.4	0.00114702	2.4	0.00021463	2.4	0.00525927	2.4	0.00691168	2.4	0.00833754	2.4	0.00556478
2.61	0.00113874	2.61	0.0020276	2.61	0.00894981	2.61	0.00356451	2.61	0.00704575	2.61	0.00496847	2.61	0.00333445	2.61	0.00625936		2.61	0.00185785	2.61	-0.00407794	2.61	0.00164475	2.61	0.00778157	2.61	0.0051309	2.61	0.00393143	2.61	-0.00099145	2.61	0.00028427		2.59	0.00821749	2.59	0.0104604	2.59	0.00200123	2.59	0.00064306	2.59	0.00390658	2.59	0.0052718	2.59	0.010323	2.59	0.00067095
2.81	0.00324052	2.81	0.00478619	2.81	0.0102091	2.81	0.0032539	2.81	0.00816034	2.81	0.0004819	2.81	0.00711928	2.81	0.00994304		2.81	0.00271664	2.81	-0.00183654	2.81	0.00610812	2.81	0.0116012	2.81	0.00449432	2.81	0.00308568	2.81	0.00342662	2.81	0.00503989		2.81	0.00523495	2.81	0.0112884	2.81	0.00680609	2.81	0.00055706	2.81	0.00736925	2.81	0.00595712	2.81	0.00509718	2.81	0.00476727
3.01	0.00328651	3.01	-0.00129273	3.01	0.0108913	3.01	0.00016128	3.01	0.00404961	3.01	-0.00053023	3.01	0.00186432	3.01	0.00595828		3.01	0.00947947	3.01	-0.00042845	3.01	0.00288122	3.01	0.00794185	3.01	0.00413963	3.01	0.00348815	3.01	0.00386303	3.01	0.00232604		3.01	0.00251126	3.01	0.0118529	3.01	0.004993	3.01	0.00183298	3.01	0.00175097	3.01	0.00669852	3.01	0.00579058	3.01	0.00088563
3.21	0.00391756	3.21	0.00467054	3.21	0.00699283	3.21	0.00063713	3.21	0.00718926	3.21	0.00538888	3.21	0.00402771	3.21	0.0124796		3.2	0.00857922	3.2	-0.00324438	3.2	0.00240734	3.2	0.00290495	3.2	-0.00079403	3.2	0.00469318	3.2	0.00024587	3.2	0.00089406		3.2	0.00332912	3.2	0.0101095	3.2	0.00458087	3.2	-0.00189565	3.2	0.0078382	3.2	0.00154551	3.2	0.00639122	3.2	0.00341292
3.4	0.0041542	3.4	0.00301702	3.4	0.00849654	3.4	0.00187331	3.4	0.0116747	3.4	0.00696368	3.4	-0.00137769	3.4	0.00729445		3.4	0.00362621	3.4	0.00144747	3.4	0.00183806	3.4	0.00804139	3.4	0.00452799	3.4	0.00199929	3.4	-0.00104566	3.4	0.00417587		3.4	0.00691406	3.4	0.0108257	3.4	0.00483275	3.4	-0.00224364	3.4	0.00414539	3.4	0.00873838	3.4	0.00266206	3.4	-0.00011659
3.6	0.00561863	3.6	0.00639883	3.6	0.0120493	3.6	0.00444602	3.6	0.0111922	3.6	0.00764535	3.6	-0.00040921	3.6	0.00461659		3.6	0.00362267	3.6	-0.00381398	3.6	0.00756004	3.6	0.00548913	3.6	0.0101173	3.6	0.00515161	3.6	0.00253144	3.6	0.00447898		3.6	0.00088776	3.6	0.0105737	3.6	0.00370794	3.6	0.00353832	3.6	0.00826666	3.6	0.00240856	3.6	0.00638788	3.6	0.0037686
3.79	0.00507832	3.79	0.00668911	3.79	0.00862645	3.79	0.00140984	3.79	0.00837177	3.79	0.00734342	3.79	0.00215527	3.79	0.00189196		3.81	0.0059752	3.81	-0.00468429	3.81	0.00411114	3.81	0.00618011	3.81	-3.076e-05	3.81	0.00609023	3.81	0.00285214	3.81	0.00497856		3.81	0.00515547	3.81	0.00650305	3.81	0.00541485	3.81	0.00219272	3.81	0.0090328	3.81	0.00297109	3.81	0.00201993	3.81	0.00241079
4.01	0.00842239	4.01	0.00127803	4.01	0.00687996	4.01	0.00524422	4.01	0.011267	4.01	0.00572807	4.01	0.00370251	4.01	0.00585496		3.99	0.00739127	3.99	0.00175084	3.99	0.00894306	3.99	0.00680054	3.99	0.00434969	3.99	0.00668449	3.99	0.00254076	3.99	0.00257968		4.01	0.00818844	4.01	0.0107213	4.01	0.00582933	4.01	-0.00167234	4.01	0.00694742	4.01	0.00610363	4.01	0.0100442	4.01	0.0061798
4.2	0.00865589	4.2	0.00441917	4.2	0.0101049	4.2	0.0037658	4.2	0.00426962	4.2	0.00738711	4.2	-0.00016648	4.2	0.00637221		4.2	0.0116799	4.2	-0.00206437	4.2	0.0043933	4.2	0.00800552	4.2	0.00704888	4.2	0.00451096	4.2	-0.00059059	4.2	0.00677694		4.21	0.00975845	4.21	0.0117231	4.21	0.00217926	4.21	-0.00045738	4.21	0.00298973	4.21	0.00723803	4.21	0.00481709	4.21	0.00207199
4.4	0.00349515	4.4	0.00390343	4.4	0.0135366	4.4	0.00525394	4.4	0.00891677	4.4	0.00269464	4.4	0.00416712	4.4	0.00523411		4.42	0.00962192	4.42	-0.00120588	4.42	0.00591584	4.42	0.00868334	4.42	0.00392341	4.42	0.00607389	4.42	0.00021503	4.42	0.00271969		4.4	0.00907101	4.4	0.00840663	4.4	0.00370373	4.4	-0.00265125	4.4	0.00478403	4.4	0.00362989	4.4	0.00423424	4.4	0.00263169
4.6	0.00644831	4.6	0.00358215	4.6	0.0124642	4.6	0.00274254	4.6	0.00979592	4.6	0.00404796	4.6	0.00638732	4.6	0.00795116		4.6	0.00612286	4.6	-0.00369221	4.6	0.00429374	4.6	0.0113992	4.6	0.00514305	4.6	0.00864554	4.6	0.00331317	4.6	0.00637256		4.6	0.00563077	4.6	0.00640563	4.6	0.00783642	4.6	-0.00011575	4.6	0.00640281	4.6	0.00671083	4.6	0.00764532	4.6	0.00021892
4.8	0.00378744	4.8	0.00382904	4.8	0.00773152	4.8	0.00185193	4.8	0.00994268	4.8	0.00191289	4.8	0.00375969	4.8	0.00775024		4.81	0.0042653	4.81	0.00238263	4.81	0.00630493	4.81	0.0071403	4.81	0.00682597	4.81	0.00652805	4.81	0.0047139	4.81	0.00555252		4.8	0.00580313	4.8	0.0032119	4.8	0.00776654	4.8	0.00118645	4.8	0.00468346	4.8	0.00446447	4.8	0.006671	4.8	0.00263701
5.01	0.00494877	5.01	0.00427846	5.01	0.00923439	5.01	0.00398826	5.01	0.00715935	5.01	0.00241025	5.01	0.00538392	5.01	0.00647334		5.01	0.00389984	5.01	-0.0018315	5.01	0.00402952	5.01	0.00962447	5.01	0.0052055	5.01	0.00803689	5.01	0.004227	5.01	0.00701197		5.01	0.00749377	5.01	0.00793087	5.01	0.00599092	5.01	-0.00177449	5.01	0.00806005	5.01	0.00735131	5.01	0.00270112	5.01	0.0020168
5.2	0.00890045	5.2	0.00454037	5.2	0.00884315	5.2	0.00702032	5.2	0.0108824	5.2	0.00701228	5.2	0.002341	5.2	0.00579633		5.19	0.00691534	5.19	-1.833e-05	5.19	0.00325331	5.19	0.00741425	5.19	0.0106416	5.19	0.00435119	5.19	0.00237854	5.19	0.00374983		5.19	0.00650246	5.19	0.0101076	5.19	0.00356119	5.19	0.00175484	5.19	0.00857923	5.19	0.00972163	5.19	0.00514369	5.19	0.00318681
5.41	0.00751273	5.41	0.00568167	5.41	0.0112006	5.41	0.00344665	5.41	0.00822779	5.41	0.00376106	5.41	0.00910335	5.41	0.00697302		5.4	0.00915791	5.4	-0.00319157	5.4	0.00305386	5.4	0.00588131	5.4	0.00725464	5.4	0.0046585	5.4	0.00426898	5.4	0.00854849		5.4	0.00387691	5.4	0.0116703	5.4	0.0084149	5.4	-0.00136549	5.4	0.00706142	5.4	0.00531975	5.4	0.00657808	5.4	0.00674104
5.6	0.00809047	5.6	0.00583341	5.6	0.0127251	5.6	0.00236179	5.6	0.008931	5.6	0.00620819	5.6	0.00280714	5.6	0.00613263		5.6	0.00543448	5.6	-0.00380051	5.6	0.00855235	5.6	0.0074432	5.6	0.00481471	5.6	0.00364406	5.6	0.00358495	5.6	0.00306146		5.6	0.00865143	5.6	0.0104485	5.6	0.00613566	5.6	0.00187956	5.6	0.00634882	5.6	0.00272888	5.6	0.00774996	5.6	0.00475652
5.8	0.00562845	5.8	0.00664171	5.8	0.009521	5.8	0.00480295	5.8	0.0057555	5.8	0.00414621	5.8	0.00380469	5.8	0.00754172		5.8	0.00718558	5.8	-0.00128429	5.8	0.00835572	5.8	0.0101872	5.8	0.00250309	5.8	0.00886807	5.8	0.00113646	5.8	0.00349173		5.79	0.00790436	5.79	0.0133685	5.79	0.00834692	5.79	0.00079069	5.79	0.00799038	5.79	0.00673446	5.79	0.00441593	5.79	0.00369192
6.01	0.00372071	6.01	0.00636445	6.01	0.0100951	6.01	0.00899224	6.01	0.00963465	6.01	0.00304395	6.01	0.0012176	6.01	0.0051417		5.99	0.0126519	5.99	-0.00011086	5.99	0.00540221	5.99	0.00289595	5.99	0.00567887	5.99	0.00741917	5.99	0.00692297	5.99	0.00318817		6.01	0.0106148	6.01	0.00912371	6.01	0.00374632	6.01	-0.00241716	6.01	0.00578905	6.01	0.00825769	6.01	0.00540419	6.01	0.00070759
6.21	0.00085596	6.21	0.00437155	6.21	0.0100295	6.21	0.00151148	6.21	0.00904787	6.21	0.00464724	6.21	0.00589881	6.21	0.00516649		6.21	0.00753526	6.21	-0.00064511	6.21	0.00818211	6.21	0.0078914	6.21	0.00762612	6.21	0.00427047	6.21	0.00404462	6.21	0.00522408		6.21	0.00698443	6.21	0.00965511	6.21	0.00244657	6.21	-0.00053906	6.21	0.007242	6.21	0.00840924	6.21	0.00930465	6.21	0.00307201
6.4	0.00582716	6.4	0.00682704	6.4	0.0144544	6.4	0.00501264	6.4	0.00982987	6.4	0.00637806	6.4	0.00615199	6.4	0.00717138		6.41	0.0101507	6.41	-0.00025162	6.41	0.00588043	6.41	0.010724	6.41	0.00737681	6.41	0.00552248	6.41	0.00636677	6.41	0.00705201		6.41	0.00932872	6.41	0.00886744	6.41	0.00382086	6.41	-0.0005187	6.41	0.00623766	6.41	0.00557775	6.41	0.00587681	6.41	0.00533682
6.61	0.00716426	6.61	0.00870161	6.61	0.0128433	6.61	0.00590553	6.61	0.0126616	6.61	0.00613321	6.61	0.00080403	6.61	0.0069451		6.6	0.00846131	6.6	-0.00426354	6.6	0.00696292	6.6	0.00835078	6.6	0.00344255	6.6	0.0027827	6.6	0.00203261	6.6	0.00795279		6.6	0.00546908	6.6	0.0168256	6.6	0.00620097	6.6	0.00021449	6.6	0.0110614	6.6	0.00410152	6.6	0.0122007	6.6	0.00461243
6.8	0.00363556	6.8	0.00490778	6.8	0.00968617	6.8	0.00676824	6.8	0.00695089	6.8	0.00486345	6.8	0.00338328	6.8	0.0092439		6.8	0.00865996	6.8	-0.00285397	6.8	0.00615116	6.8	0.0126621	6.8	0.00552566	6.8	0.00706864	6.8	0.00110197	6.8	0.00883357		6.8	0.00761663	6.8	0.0112931	6.8	0.00565179	6.8	0.0038158	6.8	0.0101953	6.8	0.00466906	6.8	0.0109915	6.8	0.0070027
7	0.00535941	7	0.0001808	7	0.0112812	7	-0.00156338	7	0.0107476	7	0.00381834	7	0.00567988	7	0.00255042		7	0.00549787	7	-0.00243787	7	0.00939714	7	0.0133707	7	0.0037678	7	0.00879055	7	0.00314443	7	0.00913962		6.99	0.00513809	6.99	0.00990942	6.99	0.00767273	6.99	-0.0015168	6.99	0.00961077	6.99	0.00813111	6.99	0.00472332	6.99	0.00493398
7.21	0.00708967	7.21	0.00246207	7.21	0.0110639	7.21	0.00340128	7.21	0.01184	7.21	0.00660622	7.21	0.00805537	7.21	0.0095217		7.19	0.00845771	7.19	-0.00090348	7.19	0.00363881	7.19	0.0111177	7.19	0.0098862	7.19	0.00849161	7.19	0.00519901	7.19	0.00672829		7.21	0.0127796	7.21	0.0111419	7.21	0.00527469	7.21	-0.00165771	7.21	0.00489295	7.21	0.00382995	7.21	0.00500312	7.21	0.00507316
7.41	0.00727843	7.41	0.00723984	7.41	0.0112617	7.41	0.0035147	7.41	0.00965432	7.41	0.00493575	7.41	0.00312442	7.41	0.00788142		7.39	0.00878061	7.39	0.00078045	7.39	0.00654955	7.39	0.00847494	7.39	0.00471425	7.39	0.00628622	7.39	0.00706097	7.39	0.00780581		7.41	0.00845653	7.41	0.0110028	7.41	0.00885248	7.41	0.00167359	7.41	0.0100832	7.41	0.00551445	7.41	0.00627396	7.41	0.00809959
7.61	0.0102737	7.61	0.0024445	7.61	0.0118755	7.61	0.00439774	7.61	0.00806472	7.61	0.00715688	7.61	0.00961291	7.61	0.0099949		7.6	0.00718704	7.6	0.00136278	7.6	0.00527466	7.6	0.0111947	7.6	0.0105044	7.6	0.00600832	7.6	0.00228544	7.6	0.00411084		7.61	0.00737669	7.61	0.0121539	7.61	0.0109769	7.61	-0.0010886	7.61	0.00880037	7.61	0.00016036	7.61	0.0051556	7.61	0.00717091
7.8	0.00874362	7.8	0.00532917	7.8	0.0112289	7.8	0.00346032	7.8	0.00716909	7.8	0.00421686	7.8	0.00650824	7.8	0.00740976		7.8	0.0109708	7.8	-0.00240813	7.8	0.00778463	7.8	0.0124701	7.8	0.00625896	7.8	0.00044852	7.8	0.00571296	7.8	0.00065523		7.8	0.00713692	7.8	0.0112251	7.8	0.00782038	7.8	-0.00051552	7.8	0.0127786	7.8	0.00502761	7.8	0.00911734	7.8	0.00506363
8	0.00792716	8	0.00611301	8	0.0174286	8	0.00611444	8	0.00841964	8	0.00077207	8	0.00559294	8	0.00782974		8	0.00801701	8	0.0012514	8	0.0101551	8	0.00592359	8	0.00951491	8	0.00926957	8	-0.00098196	8	0.00653336		8	0.00551327	8	0.0101723	8	0.00367802	8	0.00050842	8	0.0101153	8	0.0072883	8	0.00742179	8	0.00276143
8.21	0.00477555	8.21	0.00191299	8.21	0.0135117	8.21	0.00518026	8.21	0.00968855	8.21	0.00602896	8.21	0.00367568	8.21	0.0085954		8.21	0.0118436	8.21	-0.00190527	8.21	0.00725126	8.21	0.0113776	8.21	0.00604015	8.21	0.00389729	8.21	-0.00074184	8.21	0.00558102		8.19	0.00700329	8.19	0.0108126	8.19	0.00971787	8.19	0.00211266	8.19	0.00801089	8.19	0.00394843	8.19	0.0101437	8.19	0.00544172
8.41	0.00621658	8.41	0.00624427	8.41	0.0125691	8.41	0.00228032	8.41	0.00823109	8.41	0.00038154	8.41	0.00915821	8.41	0.0107563		8.41	0.011349	8.41	-0.00215357	8.41	0.00771608	8.41	0.00637803	8.41	0.0124738	8.41	0.0080129	8.41	0.0030522	8.41	0.00212425		8.41	0.00745439	8.41	0.0120132	8.41	0.00573516	8.41	0.00079508	8.41	0.00850087	8.41	0.00776121	8.41	0.00926603	8.41	0.0054911
8.61	0.00953834	8.61	0.0051249	8.61	0.0146438	8.61	0.00397087	8.61	0.0103147	8.61	0.00279289	8.61	0.00692173	8.61	0.00390365		8.61	0.00893431	8.61	-0.00037184	8.61	0.00607395	8.61	0.00803868	8.61	0.00558099	8.61	0.00929133	8.61	0.00141785	8.61	0.00445594		8.61	0.012584	8.61	0.00996871	8.61	0.0110575	8.61	0.0036513	8.61	0.0107842	8.61	0.0041327	8.61	0.00747121	8.61	0.00852859
8.81	0.0114403	8.81	0.00338953	8.81	0.00735076	8.81	0.00758104	8.81	0.00852544	8.81	0.00974205	8.81	0.00648986	8.81	0.00828302		8.81	0.00901539	8.81	0.00150976	8.81	0.00910599	8.81	0.00581986	8.81	0.00605465	8.81	0.00722616	8.81	0.0011291	8.81	0.00708141		8.8	0.00875837	8.8	0.009344	8.8	0.0133856	8.8	0.00050263	8.8	0.00974579	8.8	0.00665655	8.8	0.00661233	8.8	0.00783321
9	0.006693	9	-0.00099324	9	0.0138029	9	0.00054562	9	0.00990506	9	0.0102928	9	0.00619857	9	0.00219985		9	0.00792429	9	0.0027822	9	0.00864402	9	0.0100625	9	0.00683873	9	0.00873888	9	0.00533587	9	0.00418111		9	0.00967252	9	0.010215	9	0.00774391	9	0.00321705	9	0.0099723	9	0.0086781	9	0.00172317	9	0.00453893
9.2	0.00719526	9.2	0.00610521	9.2	0.0130489	9.2	0.0069013	9.2	0.0122593	9.2	0.00493562	9.2	0.00823196	9.2	0.00371692		9.2	0.00850416	9.2	-0.00121679	9.2	0.0095871	9.2	0.00997695	9.2	0.00829703	9.2	0.00661877	9.2	0.00226956	9.2	0.00865474		9.2	0.00909649	9.2	0.00768939	9.2	0.0106357	9.2	-0.00196993	9.2	0.005529	9.2	0.011239	9.2	0.00655983	9.2	-0.00012026
9.41	0.00382965	9.41	0.00406083	9.41	0.0144616	9.41	0.00147948	9.41	0.0139067	9.41	0.00906284	9.41	0.00526521	9.41	0.0114155		9.41	0.00867429	9.41	-0.00293643	9.41	0.00738548	9.41	0.0109762	9.41	0.00941255	9.41	0.00621048	9.41	0.0054165	9.41	0.00138832		9.41	0.0118663	9.41	0.00902075	9.41	0.00725257	9.41	0.00052534	9.41	0.00933829	9.41	0.00483398	9.41	0.00618711	9.41	0.00252792
9.61	0.0023672	9.61	0.00738111	9.61	0.0132149	9.61	0.0022471	9.61	0.00826134	9.61	0.00388341	9.61	0.00766376	9.61	0.00710022		9.61	0.0163772	9.61	-0.00074988	9.61	0.014111	9.61	0.00784028	9.61	0.00850346	9.61	0.0068927	9.61	0.00826182	9.61	0.00945868		9.59	0.00867746	9.59	0.00920933	9.59	0.00843174	9.59	0.0002641	9.59	0.0100937	9.59	0.00831995	9.59	0.0103371	9.59	0.00365436
9.8	0.0108761	9.8	0.00552418	9.8	0.0116559	9.8	0.00376613	9.8	0.00882676	9.8	0.00620004	9.8	0.00546535	9.8	0.00788429		9.81	0.0123464	9.81	-0.00335878	9.81	0.0103022	9.81	0.00789331	9.81	0.0122629	9.81	0.0076235	9.81	0.00196551	9.81	0.00594032		9.81	0.00824904	9.81	0.0129939	9.81	0.0055083	9.81	0.00972705	9.81	0.0104045	9.81	0.0084948	9.81	0.00951384	9.81	0.00614652
10	0.0103753	10	0.00993483	10	0.0150697	10	0.00393409	10	0.0138623	10	0.00541568	10	0.0067575	10	0.00926843		10	0.0119191	10	0.00119827	10	0.00967315	10	0.0109751	10	0.00948401	10	0.00496187	10	0.00616369	10	0.00667563		10	0.00881242	10	0.0114602	10	0.011344	10	0.00543471	10	0.0108128	10	0.00400879	10	0.00889413	10	0.00662806
10.2	0.00684239	10.2	0.00528924	10.2	0.0180907	10.2	0.00854835	10.2	0.0134461	10.2	0.00783505	10.2	0.00592207	10.2	0.00780567		10.2	0.00616754	10.2	0.00128502	10.2	0.00683107	10.2	0.0108333	10.2	0.00750186	10.2	0.00574661	10.2	0.00514451	10.2	0.00513112		10.2	0.00670738	10.2	0.014004	10.2	0.00840426	10.2	-0.0022302	10.2	0.0080651	10.2	0.00254766	10.2	0.00631682	10.2	0.0070896
10.39	0.00688538	10.39	0.0103151	10.39	0.0126836	10.39	0.00498209	10.39	0.0123612	10.39	0.00604878	10.39	0.00216515	10.39	0.00575353		10.41	0.0107055	10.41	0.00061797	10.41	0.00912172	10.41	0.00985181	10.41	0.0106897	10.41	0.00389587	10.41	0.00538822	10.41	0.00366609		10.41	0.0121286	10.41	0.0125602	10.41	0.00628046	10.41	0.00074644	10.41	0.010549	10.41	0.00714339	10.41	0.0103589	10.41	0.00907946
10.59	0.0121577	10.59	0.0035069	10.59	0.0131672	10.59	0.00418876	10.59	0.0138492	10.59	0.00510233	10.59	0.00185146	10.59	0.0120078		10.61	0.0105871	10.61	0.00258615	10.61	0.00784817	10.61	0.00815612	10.61	0.0103579	10.61	0.0109116	10.61	0.00518473	10.61	0.00459237		10.61	0.00865468	10.61	0.00735565	10.61	0.00957995	10.61	0.00291266	10.61	0.0107891	10.61	0.00444724	10.61	0.0128227	10.61	0.00960297
10.81	0.00694384	10.81	0.00266209	10.81	0.016102	10.81	0.00494077	10.81	0.0112633	10.81	0.00489287	10.81	0.00788196	10.81	0.00865598		10.8	0.0122614	10.8	-0.00333321	10.8	0.00958164	10.8	0.00850183	10.8	0.00906776	10.8	0.00884122	10.8	0.00180258	10.8	0.00902982		10.81	0.00904658	10.81	0.0131239	10.81	0.00838333	10.81	0.00099681	10.81	0.0117876	10.81	0.0121379	10.81	0.00512567	10.81	0.00364571
11.01	0.00692718	11.01	0.00525717	11.01	0.0178284	11.01	0.0063168	11.01	0.00857674	11.01	0.00448358	11.01	0.00460784	11.01	0.0104478		11.01	0.0137432	11.01	-0.00268227	11.01	0.0104814	11.01	0.0130848	11.01	0.00472748	11.01	0.00716436	11.01	0.007082	11.01	0.00639751		11.01	0.00883554	11.01	0.0124282	11.01	0.00774058	11.01	-0.00083156	11.01	0.0101534	11.01	0.00733965	11.01	0.00907295	11.01	0.00339653
11.2	0.0108451	11.2	0.00646536	11.2	0.0145441	11.2	0.00561444	11.2	0.0112787	11.2	0.00506904	11.2	0.00770288	11.2	0.0096864		11.2	0.0118822	11.2	0.00040534	11.2	0.00789972	11.2	0.0105225	11.2	0.0107312	11.2	0.00874256	11.2	0.0054164	11.2	0.0117196		11.2	0.0122653	11.2	0.00856649	11.2	0.0105684	11.2	-0.00254163	11.2	0.00935128	11.2	0.00799046	11.2	0.00797803	11.2	0.00342249
11.4	0.0081382	11.4	0.00017259	11.4	0.015259	11.4	0.0106047	11.4	0.0116073	11.4	0.00849248	11.4	0.0077788	11.4	0.00674768		11.4	0.00937892	11.4	0.00089132	11.4	0.0135772	11.4	0.0106477	11.4	0.0105821	11.4	0.00462294	11.4	0.00294869	11.4	0.0080382		11.39	0.0118855	11.39	0.0108419	11.39	0.00808729	11.39	-0.00324753	11.39	0.0125185	11.39	0.0116754	11.39	0.0114154	11.39	0.00486099
11.61	0.0108524	11.61	0.0080381	11.61	0.015016	11.61	-0.00179602	11.61	0.00715247	11.61	0.00475591	11.61	0.00878295	11.61	0.00732426		11.59	0.0133988	11.59	-0.00156542	11.59	0.00909474	11.59	0.00921884	11.59	0.0069286	11.59	0.00730985	11.59	0.00427189	11.59	0.00425309		11.61	0.00890492	11.61	0.0122674	11.61	0.010567	11.61	-0.0007674	11.61	0.011497	11.61	0.00450727	11.61	0.0114003	11.61	0.00749459
11.81	0.00904422	11.81	0.00543157	11.81	0.0170616	11.81	0.00362286	11.81	0.00809136	11.81	0.0078334	11.81	0.00838892	11.81	0.0111374		11.79	0.0141431	11.79	-0.00119697	11.79	0.00832535	11.79	0.00496471	11.79	0.00921565	11.79	0.00679021	11.79	0.00404131	11.79	0.00840144		11.81	0.0115753	11.81	0.00924959	11.81	0.0105044	11.81	0.00589817	11.81	0.0114965	11.81	0.00950652	11.81	0.0117889	11.81	0.00399398
12.01	0.00863252	12.01	0.00885934	12.01	0.0147797	12.01	0.002517	12.01	0.00715428	12.01	0.0104594	12.01	0.00816361	12.01	0.00897418		12.01	0.0109191	12.01	-0.00045152	12.01	0.0119324	12.01	0.0089052	12.01	0.00984475	12.01	0.00575527	12.01	0.00262197	12.01	0.00794722		12	0.0061151	12	0.0114654	12	0.0148484	12	0.00042429	12	0.0137914	12	0.00502174	12	0.00202049	12	0.0035778
12.2	0.00836328	12.2	0.00472216	12.2	0.0201672	12.2	0.00673416	12.2	0.0110334	12.2	0.00772325	12.2	0.00387551	12.2	0.0145019		12.2	0.0102042	12.2	-0.00108522	12.2	0.0120911	12.2	0.00982225	12.2	0.00802863	12.2	0.00909967	12.2	0.00454111	12.2	0.00772702		12.21	0.00317121	12.21	0.0135068	12.21	0.0101577	12.21	0.00166612	12.21	0.0121247	12.21	0.00938389	12.21	0.00817406	12.21	0.00590097
12.4	0.010581	12.4	0.00373668	12.4	0.0153093	12.4	0.00288196	12.4	0.0155783	12.4	0.00707811	12.4	0.00562377	12.4	0.00831793		12.4	0.010491	12.4	0.00227521	12.4	0.0154112	12.4	0.0102872	12.4	0.00806522	12.4	0.00874468	12.4	0.00498966	12.4	0.00602101		12.4	0.00991383	12.4	0.0130569	12.4	0.0129256	12.4	-0.00102758	12.4	0.0124422	12.4	0.0108334	12.4	0.00971025	12.4	0.00325525
12.6	0.006322	12.6	0.00315335	12.6	0.0175058	12.6	0.0052999	12.6	0.00946797	12.6	0.00441271	12.6	0.00697939	12.6	0.0120028		12.61	0.0130735	12.61	0.00251994	12.61	0.0133041	12.61	0.0118927	12.61	0.0112831	12.61	0.0112165	12.61	0.00473838	12.61	0.00845748		12.59	0.0049434	12.59	0.0105987	12.59	0.0101669	12.59	0.00110961	12.59	0.0129046	12.59	0.00982546	12.59	0.00912722	12.59	0.00803552
12.81	0.0125492	12.81	0.00424115	12.81	0.0148795	12.81	0.00151644	12.81	0.00759941	12.81	0.00611824	12.81	0.0068454	12.81	0.00829675		12.79	0.00961956	12.79	0.00012334	12.79	0.00768523	12.79	0.00971881	12.79	0.0121014	12.79	0.00945054	12.79	0.00598445	12.79	0.00748107		12.81	0.0114158	12.81	0.00983194	12.81	0.0113426	12.81	0.00327064	12.81	0.0106921	12.81	0.00779042	12.81	0.0117111	12.81	0.00448683
13.01	0.00815014	13.01	0.00540584	13.01	0.0126001	13.01	0.00534876	13.01	0.00875007	13.01	0.00646307	13.01	0.00802058	13.01	0.00677368		13.01	0.0133481	13.01	-0.00271802	13.01	0.0111172	13.01	0.00846849	13.01	0.00870534	13.01	0.00782367	13.01	0.00523209	13.01	0.00513447		13.01	0.0138853	13.01	0.0106057	13.01	0.0114032	13.01	0.00101438	13.01	0.00620036	13.01	0.010317	13.01	0.00925328	13.01	0.00468551
13.2	0.00815373	13.2	0.00360823	13.2	0.0103381	13.2	0.00549142	13.2	0.0162587	13.2	0.0102202	13.2	0.00932166	13.2	0.00991623		13.21	0.00822332	13.21	-0.00257434	13.21	0.0106409	13.21	0.00716799	13.21	0.0133114	13.21	0.0110101	13.21	0.00603211	13.21	0.0104219		13.2	0.0166491	13.2	0.00920854	13.2	0.0102893	13.2	-0.00124227	13.2	0.0146353	13.2	0.00578584	13.2	0.00876037	13.2	0.00854867
13.4	0.00837062	13.4	0.011368	13.4	0.0167271	13.4	0.00262127	13.4	0.00976504	13.4	0.00789684	13.4	0.00365074	13.4	0.0107616		13.4	0.0125408	13.4	-0.00113157	13.4	0.0134444	13.4	0.00810929	13.4	0.01157	13.4	0.006264	13.4	0.00900622	13.4	0.00693975		13.4	0.0165049	13.4	0.00837566	13.4	0.0139231	13.4	0.00177907	13.4	0.0119607	13.4	0.00524593	13.4	0.00972205	13.4	0.00620519
13.6	0.00927828	13.6	0.00285968	13.6	0.0141882	13.6	0.00157353	13.6	0.00859636	13.6	0.0094847	13.6	0.00811479	13.6	0.00819132		13.6	0.0124971	13.6	-0.00049334	13.6	0.0125924	13.6	0.0097888	13.6	0.0146815	13.6	0.00760126	13.6	0.00571598	13.6	0.00714745		13.6	0.0111067	13.6	0.0131703	13.6	0.0127104	13.6	0.00036382	13.6	0.0121779	13.6	0.00492204	13.6	0.0134303	13.6	0.00973942
13.81	0.0093758	13.81	0.00741288	13.81	0.0151295	13.81	0.00817493	13.81	0.0133276	13.81	0.00795141	13.81	0.00669896	13.81	0.0132485		13.81	0.0110876	13.81	-0.00341995	13.81	0.0132591	13.81	0.0113856	13.81	0.0122669	13.81	0.00864991	13.81	0.0045647	13.81	0.00763024		13.79	0.0101414	13.79	0.0142544	13.79	0.0158948	13.79	0.00534363	13.79	0.014516	13.79	0.0132542	13.79	0.00651037	13.79	0.0095238
14.01	0.0108872	14.01	0.0103247	14.01	0.0162439	14.01	0.00798562	14.01	0.0130763	14.01	0.00908203	14.01	0.00616696	14.01	0.0134935		13.99	0.0137653	13.99	-0.00308729	13.99	0.0120397	13.99	0.0139321	13.99	0.00930164	13.99	0.00788995	13.99	0.00279161	13.99	0.00723438		13.99	0.00978736	13.99	0.0140633	13.99	0.0153287	13.99	0.00050994	13.99	0.00918832	13.99	0.00686242	13.99	0.0133561	13.99	0.00907343
14.21	0.00932313	14.21	0.0100955	14.21	0.0161557	14.21	0.00638454	14.21	0.00757722	14.21	0.0122965	14.21	0.00996287	14.21	0.0128441		14.2	0.0105279	14.2	-0.00195861	14.2	0.00641305	14.2	0.0122205	14.2	0.0103152	14.2	0.0097374	14.2	0.00710068	14.2	0.00622131		14.21	0.00897887	14.21	0.00934549	14.21	0.0132587	14.21	-0.0011578	14.21	0.012564	14.21	0.00785209	14.21	0.0115665	14.21	0.00954707
14.41	0.006133	14.41	0.00311108	14.41	0.0166388	14.41	0.00398122	14.41	0.00928982	14.41	0.0101058	14.41	0.00923041	14.41	0.0108514		14.41	0.0112473	14.41	0.00219852	14.41	0.0142552	14.41	0.0144651	14.41	0.00928386	14.41	0.00677442	14.41	0.00396335	14.41	0.00556037		14.4	0.00970724	14.4	0.0129506	14.4	0.0114325	14.4	-0.00115038	14.4	0.00919133	14.4	0.0083355	14.4	0.0136662	14.4	0.00943551
14.6	0.0107026	14.6	0.00552912	14.6	0.016715	14.6	0.00841793	14.6	0.0113279	14.6	0.0079292	14.6	0.00451965	14.6	0.00761914		14.6	0.0132318	14.6	0.00301383	14.6	0.0166011	14.6	0.00984343	14.6	0.0114851	14.6	0.010749	14.6	0.00243996	14.6	0.00463226		14.6	0.00710382	14.6	0.0111473	14.6	0.012716	14.6	0.00167474	14.6	0.0152692	14.6	0.00862121	14.6	0.00831724	14.6	0.00741137
14.8	0.00760477	14.8	0.0042923	14.8	0.0151984	14.8	0.00187645	14.8	0.0124517	14.8	0.00984844	14.8	0.0072463	14.8	0.014229		14.79	0.0122302	14.79	-0.00329643	14.79	0.0141169	14.79	0.00825827	14.79	0.0130988	14.79	0.0100608	14.79	0.00503063	14.79	0.00990698		14.8	0.0118022	14.8	0.011285	14.8	0.0119817	14.8	0.00287541	14.8	0.0130442	14.8	0.0122746	14.8	0.014285	14.8	0.00729348
15.01	0.00826509	15.01	0.0079837	15.01	0.0125757	15.01	0.0033269	15.01	0.0164244	15.01	0.00893383	15.01	0.00382126	15.01	0.0122391		15.01	0.00765605	15.01	-5.487e-05	15.01	0.00991438	15.01	0.0123579	15.01	0.0112447	15.01	0.00798211	15.01	0.00618681	15.01	0.00510054		14.99	0.00997759	14.99	0.00425001	14.99	0.0135461	14.99	0.00815259	14.99	0.0184714	14.99	0.00737003	14.99	0.0117635	14.99	0.0065982
15.21	0.0113881	15.21	0.00697552	15.21	0.0180602	15.21	0.00878666	15.21	0.0124806	15.21	0.00700096	15.21	0.00942418	15.21	0.00956124		15.21	0.0181134	15.21	-0.00093812	15.21	0.0105189	15.21	0.0073216	15.21	0.00932815	15.21	0.00830455	15.21	0.0072707	15.21	0.0109155		15.21	0.00958592	15.21	0.00854115	15.21	0.0108691	15.21	0.00402679	15.21	0.00977906	15.21	0.00678112	15.21	0.0125069	15.21	0.00454052
15.41	0.00923522	15.41	0.00870974	15.41	0.0163161	15.41	0.006162	15.41	0.015343	15.41	0.00571203	15.41	0.00837505	15.41	0.0112959		15.41	0.0159392	15.41	-0.00125195	15.41	0.0129017	15.41	0.0116368	15.41	0.0141225	15.41	0.0104608	15.41	0.00558603	15.41	0.00691158		15.41	0.01034	15.41	0.0101584	15.41	0.0130858	15.41	-0.00259802	15.41	0.0133431	15.41	0.0104427	15.41	0.0176624	15.41	0.00709805
15.6	0.00550271	15.6	0.00691939	15.6	0.0176898	15.6	0.0042654	15.6	0.0147268	15.6	0.0087397	15.6	0.00853524	15.6	0.00673797		15.6	0.0149986	15.6	0.00458901	15.6	0.0106614	15.6	0.0102215	15.6	0.00874282	15.6	0.0124641	15.6	0.00309382	15.6	0.00640981		15.6	0.008119	15.6	0.00793	15.6	0.011149	15.6	0.00382139	15.6	0.0118053	15.6	0.0107015	15.6	0.0120139	15.6	0.00579789
15.8	0.0131153	15.8	0.00580234	15.8	0.0182264	15.8	0.00423212	15.8	0.00843167	15.8	0.00923529	15.8	0.00411237	15.8	0.0127984		15.8	0.0135237	15.8	-0.00089401	15.8	0.0123523	15.8	0.0120383	15.8	0.0104501	15.8	0.00761572	15.8	0.00715611	15.8	0.00821651		15.8	0.0118672	15.8	0.0118679	15.8	0.0128378	15.8	0.00153308	15.8	0.0106711	15.8	0.00775131	15.8	0.0114949	15.8	0.00876871
15.99	0.0117516	15.99	0.0085166	15.99	0.0160387	15.99	0.00721607	15.99	0.0145915	15.99	0.00324862	15.99	0.00616415	15.99	0.0130028		16.01	0.00981599	16.01	0.00433556	16.01	0.00634081	16.01	0.0105189	16.01	0.0142565	16.01	0.0133337	16.01	0.00633558	16.01	0.00866637		16.02	0.0119012	16.02	0.00982005	16.02	0.0108105	16.02	0.00499447	16.02	0.0124683	16.02	0.00718476	16.02	0.00750359	16.02	0.0113263
16.19	0.0125786	16.19	0.00743885	16.19	0.0123834	16.19	0.00437766	16.19	0.0118258	16.19	0.0085145	16.19	0.00718092	16.19	0.00959288		16.21	0.0156204	16.21	0.00126288	16.21	0.0142329	16.21	0.0138132	16.21	0.0129147	16.21	0.0116539	16.21	0.00218913	16.21	0.0109675		16.19	0.0127598	16.19	0.010007	16.19	0.0139431	16.19	-0.00288327	16.19	0.0175001	16.19	0.010266	16.19	0.013468	16.19	0.00744207
16.41	0.0119729	16.41	0.00383382	16.41	0.0218259	16.41	0.00384009	16.41	0.0147909	16.41	0.00888841	16.41	0.0102648	16.41	0.0124063		16.41	0.0108684	16.41	0.00357479	16.41	0.0145116	16.41	0.0131479	16.41	0.0113589	16.41	0.00765874	16.41	0.00929616	16.41	0.00843212		16.41	0.00945644	16.41	0.0109343	16.41	0.0169083	16.41	-0.00038739	16.41	0.00821913	16.41	0.010081	16.41	0.00968141	16.41	0.00728104
16.6	0.0162987	16.6	0.0073681	16.6	0.0212457	16.6	0.00771159	16.6	0.0138519	16.6	0.0133839	16.6	0.0128107	16.6	0.0149364		16.61	0.0160584	16.61	-0.00474502	16.61	0.0110209	16.61	0.00945285	16.61	0.0103227	16.61	0.0111363	16.61	0.00469183	16.61	0.00868605		16.6	0.00912966	16.6	0.0123808	16.6	0.00889537	16.6	0.0033183	16.6	0.0125017	16.6	0.00594742	16.6	0.0145451	16.6	0.0117192
16.8	0.0141385	16.8	0.00837526	16.8	0.015948	16.8	0.00403077	16.8	0.00946844	16.8	0.00614132	16.8	0.00463122	16.8	0.00989324		16.79	0.0168951	16.79	-0.00116583	16.79	0.00939806	16.79	0.01231	16.79	0.0108453	16.79	0.00968245	16.79	0.00867395	16.79	0.00952312		16.8	0.0122911	16.8	0.0117389	16.8	0.0156122	16.8	-0.00157867	16.8	0.0122414	16.8	0.010013	16.8	0.00980248	16.8	0.0126794
17	0.00595624	17	0.0079022	17	0.0187938	17	0.00469177	17	0.0098119	17	0.0109148	17	0.00885883	17	0.00911208		17	0.0110671	17	0.00108205	17	0.014862	17	0.00703203	17	0.0102912	17	0.00967576	17	0.00605065	17	0.00686462		17	0.0118477	17	0.00902769	17	0.014535	17	0.00090082	17	0.0149777	17	0.00832876	17	0.0106937	17	0.0062093
17.19	0.00993257	17.19	0.00487595	17.19	0.0164477	17.19	0.00293096	17.19	0.0135385	17.19	0.0108457	17.19	0.0100741	17.19	0.0117394		17.19	0.010252	17.19	0.00428734	17.19	0.0104834	17.19	0.0109941	17.19	0.010689	17.19	0.00846937	17.19	0.00604459	17.19	0.00871815		17.21	0.0158677	17.21	0.0175416	17.21	0.0138877	17.21	-0.00064735	17.21	0.0113355	17.21	0.0134377	17.21	0.0131692	17.21	0.00627328
17.41	0.00850568	17.41	0.00709733	17.41	0.0226544	17.41	0.0052967	17.41	0.0120565	17.41	0.00891704	17.41	0.00904308	17.41	0.0143939		17.41	0.0152859	17.41	0.00108221	17.41	0.0103725	17.41	0.0106432	17.41	0.0092849	17.41	0.00833942	17.41	0.00465172	17.41	0.0100885		17.41	0.014135	17.41	0.0155039	17.41	0.0150602	17.41	-0.0004877	17.41	0.0133842	17.41	0.014885	17.41	0.0155955	17.41	0.00898784
17.61	0.0116499	17.61	0.0115989	17.61	0.0185994	17.61	0.00800942	17.61	0.0143926	17.61	0.00850947	17.61	0.00560024	17.61	0.0105719		17.61	0.0157485	17.61	-0.00016589	17.61	0.0141937	17.61	0.0106892	17.61	0.0141865	17.61	0.0101311	17.61	0.00344905	17.61	0.00502546		17.6	0.00902334	17.6	0.0138576	17.6	0.0130804	17.6	0.00146475	17.6	0.0139188	17.6	0.00975372	17.6	0.0123337	17.6	0.00702889
17.81	0.0114581	17.81	0.00963465	17.81	0.0170501	17.81	0.00487448	17.81	0.0136856	17.81	0.00848443	17.81	0.00640757	17.81	0.00903448		17.8	0.0164398	17.8	-0.00284096	17.8	0.0158919	17.8	0.00722846	17.8	0.00848218	17.8	0.0106392	17.8	0.00602408	17.8	0.0117647		17.81	0.0115246	17.81	0.0125053	17.81	0.0174392	17.81	0.000903	17.81	0.0114615	17.81	0.0102372	17.81	0.014868	17.81	0.00952502
18	0.0149911	18	0.00346662	18	0.0160734	18	0.00351971	18	0.0121793	18	0.00852902	18	0.00673415	18	0.0109739		18	0.0136837	18	-0.00078294	18	0.012903	18	0.00989794	18	0.0120367	18	0.00950615	18	0.00927931	18	0.00814723		18	0.0124837	18	0.0129182	18	0.0158647	18	-0.0004995	18	0.0111204	18	0.0064388	18	0.0101001	18	0.00753237
18.21	0.011592	18.21	0.00999848	18.21	0.0168108	18.21	0.00704463	18.21	0.0146262	18.21	0.0133378	18.21	0.00445588	18.21	0.0146144		18.21	0.0167279	18.21	0.00123244	18.21	0.0100654	18.21	0.0132645	18.21	0.0121062	18.21	0.00959593	18.21	0.0044578	18.21	0.00728608		18.19	0.00807626	18.19	0.0125642	18.19	0.0114676	18.19	0.00089249	18.19	0.0123512	18.19	0.0139854	18.19	0.0107529	18.19	0.00882677
18.41	0.0142439	18.41	0.00433875	18.41	0.0209508	18.41	0.004295	18.41	0.00873037	18.41	0.00639866	18.41	0.0115398	18.41	0.0109477		18.39	0.0145085	18.39	-0.00110113	18.39	0.0124341	18.39	0.0107017	18.39	0.0128315	18.39	0.00699947	18.39	0.00602774	18.39	0.0103086		18.41	0.0117536	18.41	0.0161302	18.41	0.0153273	18.41	0.00425034	18.41	0.0143118	18.41	0.0109595	18.41	0.00651748	18.41	0.00672792
18.61	0.0105382	18.61	0.00519047	18.61	0.0203898	18.61	0.00269417	18.61	0.00993285	18.61	0.00541208	18.61	0.00545664	18.61	0.0124358		18.61	0.0121418	18.61	-0.00116668	18.61	0.0132175	18.61	0.00737963	18.61	0.0146033	18.61	0.0111648	18.61	0.00492067	18.61	0.0117845		18.61	0.00977365	18.61	0.0134909	18.61	0.0161517	18.61	0.00256613	18.61	0.0138498	18.61	0.00757825	18.61	0.0115754	18.61	0.00789832
18.81	0.00939451	18.81	0.00620506	18.81	0.0192486	18.81	0.00577165	18.81	0.0104012	18.81	0.00638669	18.81	0.0119446	18.81	0.0118186		18.81	0.0179607	18.81	-0.00031549	18.81	0.0122962	18.81	0.0111525	18.81	0.0137242	18.81	0.00976808	18.81	0.00725773	18.81	0.00617946		18.81	0.00832379	18.81	0.0120864	18.81	0.0180961	18.81	0.00218438	18.81	0.00856693	18.81	0.00701549	18.81	0.0102042	18.81	0.0125454
19	0.00839455	19	0.00699427	19	0.0170626	19	0.00872703	19	0.0127376	19	0.0080845	19	0.00781993	19	0.0134183		19	0.0168888	19	0.00232753	19	0.0154263	19	0.00771703	19	0.0123746	19	0.00847697	19	0.0072099	19	0.0127127		19	0.0115916	19	0.012529	19	0.0149144	19	0.00169815	19	0.011382	19	0.0108982	19	0.0140416	19	0.00713193
19.2	0.00981091	19.2	0.00705332	19.2	0.0185648	19.2	0.0075962	19.2	0.0144101	19.2	0.00664159	19.2	0.00759061	19.2	0.0120325		19.21	0.0138862	19.21	0.00259638	19.21	0.0170924	19.21	0.0102102	19.21	0.0133693	19.21	0.0119708	19.21	0.00501328	19.21	0.0110739		19.2	0.00995448	19.2	0.0133816	19.2	0.0145076	19.2	-0.00118089	19.2	0.0124788	19.2	0.00863634	19.2	0.00768276	19.2	0.0110085
19.41	0.0106518	19.41	0.00762387	19.41	0.0214584	19.41	0.00433947	19.41	0.0162596	19.41	0.00961538	19.41	0.00327292	19.41	0.0109139		19.41	0.0131829	19.41	0.00236132	19.41	0.0129867	19.41	0.0145139	19.41	0.0161801	19.41	0.00896993	19.41	0.00499329	19.41	0.01135		19.39	0.0110903	19.39	0.0111622	19.39	0.0152046	19.39	0.00216751	19.39	0.0139989	19.39	0.00765434	19.39	0.0141059	19.39	0.011637
19.6	0.0137605	19.6	0.00985633	19.6	0.0174965	19.6	0.00472659	19.6	0.0140064	19.6	0.00646188	19.6	0.00517414	19.6	0.0153724		19.59	0.0170035	19.59	0.00049207	19.59	0.0134238	19.59	0.013684	19.59	0.00835682	19.59	0.00984897	19.59	0.00609189	19.59	0.0101678		19.61	0.0136774	19.61	0.0121892	19.61	0.0165807	19.61	0.00418275	19.61	0.0143913	19.61	0.0106663	19.61	0.0114928	19.61	0.00610437
19.8	0.00962431	19.8	0.00681969	19.8	0.0202187	19.8	0.00625933	19.8	0.0133659	19.8	0.00564847	19.8	0.00811041	19.8	0.0143639		19.81	0.0122886	19.81	0.00036563	19.81	0.0180492	19.81	0.00864171	19.81	0.0127561	19.81	0.0125437	19.81	0.0106344	19.81	0.00897631		19.8	0.0114525	19.8	0.011928	19.8	0.0185638	19.8	0.00479595	19.8	0.0139151	19.8	0.00998516	19.8	0.00850886	19.8	0.00947985
20.01	0.0116555	20.01	0.0104364	20.01	0.0204158	20.01	0.00916135	20.01	0.0111286	20.01	0.00852315	20.01	0.0111646	20.01	0.0109878		20.01	0.0167844	20.01	-0.0026332	20.01	0.013396	20.01	0.0118071	20.01	0.0138498	20.01	0.012031	20.01	0.00484666	20.01	0.00754388		20	0.0136172	20	0.0116945	20	0.0173915	20	-0.00276194	20	0.0113074	20	0.00933987	20	0.0116147	20	0.00912662
20.2	0.0133095	20.2	0.00960762	20.2	0.0216144	20.2	0.00912672	20.2	0.018029	20.2	0.0102387	20.2	0.00933285	20.2	0.0122016		20.2	0.0156329	20.2	-0.000215	20.2	0.0149791	20.2	0.0125111	20.2	0.0146683	20.2	0.0140472	20.2	0.00718153	20.2	0.010411		20.2	0.0125568	20.2	0.00847731	20.2	0.0139766	20.2	0.00016238	20.2	0.0177002	20.2	0.0111414	20.2	0.0144814	20.2	0.00743537
20.4	0.0155669	20.4	0.00443298	20.4	0.0200074	20.4	0.0104857	20.4	0.0160724	20.4	0.0094646	20.4	0.0104717	20.4	0.00844123		20.4	0.0120836	20.4	0.00284358	20.4	0.0159313	20.4	0.0138626	20.4	0.0130891	20.4	0.00750183	20.4	0.00742113	20.4	0.00839064		20.4	0.014724	20.4	0.0129062	20.4	0.0147279	20.4	2.582e-05	20.4	0.0156886	20.4	0.0110149	20.4	0.0131596	20.4	0.00825509
20.61	0.0129606	20.61	0.00953138	20.61	0.0149177	20.61	0.00500918	20.61	0.0142378	20.61	0.00525548	20.61	0.0055916	20.61	0.0146056		20.61	0.0125571	20.61	0.00164011	20.61	0.0130135	20.61	0.0115465	20.61	0.013649	20.61	0.00971837	20.61	0.0107355	20.61	0.0120797		20.59	0.0135866	20.59	0.0151045	20.59	0.0171776	20.59	0.0024108	20.59	0.0116346	20.59	0.0112831	20.59	0.0101165	20.59	0.00882217
20.81	0.0108955	20.81	0.00662991	20.81	0.0208965	20.81	0.00776967	20.81	0.0133697	20.81	0.00301783	20.81	0.0108888	20.81	0.0141143		20.81	0.0185295	20.81	0.00041694	20.81	0.0177176	20.81	0.015011	20.81	0.0127257	20.81	0.0123896	20.81	0.0103747	20.81	0.00994125		20.81	0.00927163	20.81	0.0133185	20.81	0.0152361	20.81	0.00242533	20.81	0.0164609	20.81	0.00993719	20.81	0.0152047	20.81	0.0082435
21.01	0.0138941	21.01	0.00918409	21.01	0.0202219	21.01	0.00394672	21.01	0.0127546	21.01	0.0117529	21.01	0.0114573	21.01	0.015541		21.01	0.0112834	21.01	-0.00011636	21.01	0.0187422	21.01	0.0120654	21.01	0.0105375	21.01	0.00744013	21.01	0.00705296	21.01	0.0120425		21.01	0.0113362	21.01	0.0136405	21.01	0.0160124	21.01	0.00396553	21.01	0.0140308	21.01	0.0122138	21.01	0.0124013	21.01	0.00958657
21.2	0.00842453	21.2	0.0113225	21.2	0.0188666	21.2	0.00725435	21.2	0.011582	21.2	0.00652783	21.2	0.00989407	21.2	0.0119359		21.2	0.0144761	21.2	0.00477285	21.2	0.0159563	21.2	0.0156388	21.2	0.0128797	21.2	0.00937851	21.2	0.00579734	21.2	0.0100953		21.2	0.0152333	21.2	0.0176755	21.2	0.0155204	21.2	0.00115358	21.2	0.0150563	21.2	0.0148719	21.2	0.0135753	21.2	0.0100178
21.4	0.0127498	21.4	0.00579855	21.4	0.0182315	21.4	0.0107148	21.4	0.0180743	21.4	0.00481118	21.4	0.00891106	21.4	0.0111385		21.4	0.0135432	21.4	-0.00204401	21.4	0.0190984	21.4	0.0158448	21.4	0.0137412	21.4	0.0139453	21.4	0.00335745	21.4	0.0107563		21.4	0.0108904	21.4	0.0102786	21.4	0.0155682	21.4	-0.00167407	21.4	0.0166923	21.4	0.00959027	21.4	0.0140613	21.4	0.00844377
21.61	0.0137704	21.61	0.00829445	21.61	0.0171127	21.61	0.00516965	21.61	0.0168375	21.61	0.00644151	21.61	0.0060679	21.61	0.0122159		21.61	0.0126438	21.61	-0.00084724	21.61	0.0152639	21.61	0.0141117	21.61	0.0118928	21.61	0.00860126	21.61	0.00732693	21.61	0.0116347		21.61	0.0150798	21.61	0.0146493	21.61	0.0195041	21.61	0.00258236	21.61	0.0169055	21.61	0.0128458	21.61	0.00827296	21.61	0.0142309
21.81	0.0119132	21.81	0.0110674	21.81	0.0207598	21.81	0.00515457	21.81	0.016597	21.81	0.0113598	21.81	0.00763193	21.81	0.0127778		21.81	0.0133371	21.81	-0.00249839	21.81	0.0112706	21.81	0.0127165	21.81	0.0133435	21.81	0.0085234	21.81	0.00894404	21.81	0.0121698		21.79	0.0136373	21.79	0.0132327	21.79	0.0162819	21.79	0.00444158	21.79	0.0121956	21.79	0.0102779	21.79	0.0114746	21.79	0.00768009
22	0.00771108	22	0.00816357	22	0.0201732	22	0.00625819	22	0.013726	22	0.0124464	22	0.0085871	22	0.0124385		22.01	0.01576	22.01	0.00220761	22.01	0.0128977	22.01	0.0109531	22.01	0.0136599	22.01	0.0112293	22.01	0.00749945	22.01	0.00771011		22.01	0.0149706	22.01	0.0125282	22.01	0.0170762	22.01	0.00407954	22.01	0.011806	22.01	0.00848069	22.01	0.0130808	22.01	0.00642985
22.21	0.0113611	22.21	0.00565769	22.21	0.0223428	22.21	0.00271056	22.21	0.0117681	22.21	0.00996853	22.21	0.00956476	22.21	0.0136616		22.2	0.0198581	22.2	-0.00214309	22.2	0.0146326	22.2	0.0120326	22.2	0.0119023	22.2	0.0127255	22.2	0.00716863	22.2	0.00868278		22.21	0.0101575	22.21	0.0126936	22.21	0.0180624	22.21	0.00350052	22.21	0.017329	22.21	0.0105854	22.21	0.0182768	22.21	0.0109354
22.39	0.0121389	22.39	0.00810497	22.39	0.0194215	22.39	0.00952725	22.39	0.0117451	22.39	0.01131	22.39	0.00883268	22.39	0.0116872		22.39	0.0166775	22.39	-0.00046413	22.39	0.0155445	22.39	0.0147709	22.39	0.0159962	22.39	0.00983675	22.39	0.00366087	22.39	0.0105488		22.4	0.0140047	22.4	0.0140982	22.4	0.0177735	22.4	0.00481891	22.4	0.0181682	22.4	0.0114395	22.4	0.0141942	22.4	0.0123229
22.6	0.00916215	22.6	0.00962123	22.6	0.018495	22.6	0.0100827	22.6	0.0143102	22.6	0.00957856	22.6	0.00536216	22.6	0.0129502		22.6	0.0145827	22.6	-0.00389872	22.6	0.0189252	22.6	0.0104516	22.6	0.0148861	22.6	0.0105465	22.6	0.00829954	22.6	0.0145223		22.6	0.0119909	22.6	0.010497	22.6	0.0144437	22.6	0.00278675	22.6	0.0130248	22.6	0.0104304	22.6	0.0150254	22.6	0.00961678
22.79	0.0148383	22.79	0.00800052	22.79	0.0203388	22.79	0.00515784	22.79	0.013495	22.79	0.00752407	22.79	0.0144217	22.79	0.0123498		22.81	0.0151182	22.81	0.00242218	22.81	0.0187962	22.81	0.0113323	22.81	0.011318	22.81	0.00845105	22.81	0.0106187	22.81	0.0111957		22.81	0.0118284	22.81	0.0152597	22.81	0.0179316	22.81	-0.00033819	22.81	0.0155348	22.81	0.0069109	22.81	0.0163469	22.81	0.00408937
23.01	0.0109543	23.01	0.00803355	23.01	0.0246556	23.01	0.00287595	23.01	0.0155909	23.01	0.0114645	23.01	0.0107497	23.01	0.010661		23.01	0.0162083	23.01	0.0011062	23.01	0.0167389	23.01	0.0122379	23.01	0.0119991	23.01	0.0115483	23.01	0.00534942	23.01	0.0101197		22.99	0.0153038	22.99	0.0150611	22.99	0.0176056	22.99	0.00582144	22.99	0.0185648	22.99	0.012789	22.99	0.0164082	22.99	0.0118048
23.21	0.0144089	23.21	0.00873875	23.21	0.0236139	23.21	0.00370662	23.21	0.0149018	23.21	0.0102769	23.21	0.00705385	23.21	0.011765		23.21	0.0192286	23.21	0.00060836	23.21	0.0175504	23.21	0.0126725	23.21	0.014245	23.21	0.0113381	23.21	0.00571347	23.21	0.0113036		23.21	0.00927609	23.21	0.0128486	23.21	0.0174388	23.21	0.00187585	23.21	0.0149441	23.21	0.0114185	23.21	0.0148736	23.21	0.0115053
23.4	0.0107992	23.4	0.00775948	23.4	0.0209971	23.4	0.00678077	23.4	0.0147484	23.4	0.0118854	23.4	0.00588535	23.4	0.0153301		23.4	0.0209849	23.4	-0.00031866	23.4	0.0145638	23.4	0.0163962	23.4	0.0186566	23.4	0.0138855	23.4	0.00478399	23.4	0.0129253		23.4	0.0144709	23.4	0.0151249	23.4	0.0190015	23.4	0.00444267	23.4	0.0144095	23.4	0.0123465	23.4	0.0114014	23.4	0.0104301
23.59	0.00997682	23.59	0.00835277	23.59	0.0211295	23.59	0.0076478	23.59	0.0165733	23.59	0.00853507	23.59	0.0115057	23.59	0.0137097		23.6	0.0134	23.6	0.0043747	23.6	0.0183478	23.6	0.0116644	23.6	0.0138807	23.6	0.0118266	23.6	0.00904039	23.6	0.0102091		23.6	0.0130247	23.6	0.0136202	23.6	0.0147414	23.6	0.00575372	23.6	0.0133999	23.6	0.010305	23.6	0.0119849	23.6	0.0134899
23.81	0.0110485	23.81	0.00478908	23.81	0.0209046	23.81	0.00893336	23.81	0.0143765	23.81	0.0114471	23.81	0.0130497	23.81	0.0141147		23.81	0.010201	23.81	0.00295501	23.81	0.0154603	23.81	0.0174717	23.81	0.0176129	23.81	0.0128159	23.81	0.0059518	23.81	0.0120646		23.79	0.00747187	23.79	0.0154885	23.79	0.0162288	23.79	0.00284879	23.79	0.0165175	23.79	0.013563	23.79	0.011188	23.79	0.0102133
24.01	0.0154804	24.01	0.0113081	24.01	0.0237994	24.01	0.00902671	24.01	0.0151344	24.01	0.00863735	24.01	0.0080002	24.01	0.0174545		23.99	0.0175295	23.99	-0.00163117	23.99	0.0158846	23.99	0.01543	23.99	0.015044	23.99	0.00774315	23.99	0.00907425	23.99	0.0103026		24.01	0.0166645	24.01	0.0150695	24.01	0.0137131	24.01	-0.0002143	24.01	0.014573	24.01	0.0112242	24.01	0.0115249	24.01	0.0102966
24.21	0.0105779	24.21	0.00797693	24.21	0.0163382	24.21	0.0021572	24.21	0.011856	24.21	0.00854808	24.21	0.00543699	24.21	0.0105657		24.21	0.0143571	24.21	0.00326077	24.21	0.0172236	24.21	0.0107127	24.21	0.0136013	24.21	0.00946892	24.21	0.008013	24.21	0.00978406		24.2	0.0130539	24.2	0.0149178	24.2	0.0170522	24.2	0.00538811	24.2	0.0217784	24.2	0.0135357	24.2	0.0129784	24.2	0.00860028
24.41	0.0151481	24.41	0.0109459	24.41	0.021789	24.41	0.0108009	24.41	0.0153662	24.41	0.00753225	24.41	0.0100458	24.41	0.0184723		24.4	0.0180828	24.4	-0.00095034	24.4	0.0163241	24.4	0.0117	24.4	0.0135277	24.4	0.0150933	24.4	0.00472091	24.4	0.0114396		24.4	0.0181122	24.4	0.0143889	24.4	0.0146865	24.4	-0.00176807	24.4	0.0122688	24.4	0.0131978	24.4	0.0165464	24.4	0.012981
24.6	0.0174539	24.6	0.0106427	24.6	0.0181436	24.6	0.00595001	24.6	0.0107455	24.6	0.010573	24.6	0.0139601	24.6	0.0131233		24.6	0.017288	24.6	0.000695	24.6	0.0166028	24.6	0.0120365	24.6	0.0119995	24.6	0.013114	24.6	0.00525919	24.6	0.0133549		24.6	0.0137366	24.6	0.00947197	24.6	0.0168547	24.6	-0.00089198	24.6	0.0147332	24.6	0.0120139	24.6	0.0131688	24.6	0.00862419
24.8	0.0133745	24.8	0.00515978	24.8	0.0185002	24.8	0.00499229	24.8	0.0162965	24.8	0.0105689	24.8	0.0128169	24.8	0.0152826		24.8	0.0188156	24.8	0.00267136	24.8	0.0177606	24.8	0.015011	24.8	0.0175037	24.8	0.0120959	24.8	0.011996	24.8	0.0103692		24.8	0.0117339	24.8	0.0147101	24.8	0.0201689	24.8	0.00141171	24.8	0.0166185	24.8	0.0114085	24.8	0.0159612	24.8	0.0104467
25.01	0.0115787	25.01	0.00659321	25.01	0.0197994	25.01	0.0078847	25.01	0.0121752	25.01	0.00870882	25.01	0.00824539	25.01	0.0119727		25.01	0.0209906	25.01	-0.00101642	25.01	0.0187606	25.01	0.00652835	25.01	0.0130953	25.01	0.0134969	25.01	0.00588901	25.01	0.0138176		24.99	0.014122	24.99	0.0109626	24.99	0.0228471	24.99	0.00397851	24.99	0.0138457	24.99	0.0132058	24.99	0.0150481	24.99	0.00611228
25.21	0.0106913	25.21	0.00829976	25.21	0.0220235	25.21	0.00667719	25.21	0.0101343	25.21	0.00700034	25.21	0.0100277	25.21	0.0158979		25.19	0.0176916	25.19	0.00121929	25.19	0.0200267	25.19	0.0149644	25.19	0.0157547	25.19	0.010977	25.19	0.0101442	25.19	0.0117474		25.21	0.0117264	25.21	0.0142002	25.21	0.0194793	25.21	0.0013445	25.21	0.0150963	25.21	0.010927	25.21	0.0142338	25.21	0.0114596
25.41	0.0100231	25.41	0.00876296	25.41	0.0154549	25.41	0.00466792	25.41	0.0134718	25.41	0.00754156	25.41	0.00415943	25.41	0.00822814		25.41	0.0123198	25.41	-0.00014593	25.41	0.0167382	25.41	0.0130839	25.41	0.0163927	25.41	0.00848314	25.41	0.00486516	25.41	0.0110578		25.41	0.012164	25.41	0.0127561	25.41	0.0175501	25.41	0.00135734	25.41	0.0151159	25.41	0.01119	25.41	0.0140876	25.41	0.0101461
25.61	0.0101362	25.61	0.012515	25.61	0.022308	25.61	0.00300171	25.61	0.0153809	25.61	0.0111076	25.61	0.00426739	25.61	0.0119826		25.6	0.0162274	25.6	0.0022187	25.6	0.0184972	25.6	0.0146357	25.6	0.0172405	25.6	0.0117894	25.6	0.00952236	25.6	0.0115807		25.6	0.0133599	25.6	0.0113848	25.6	0.0245473	25.6	0.00533462	25.6	0.0193725	25.6	0.01211	25.6	0.0161197	25.6	0.011874
25.8	0.0111425	25.8	0.0092148	25.8	0.020717	25.8	0.00760994	25.8	0.00984644	25.8	0.0117591	25.8	0.00732141	25.8	0.0129725		25.8	0.0202622	25.8	0.0001477	25.8	0.0213171	25.8	0.0144016	25.8	0.014538	25.8	0.00857239	25.8	0.00426826	25.8	0.0110678		25.8	0.0141085	25.8	0.0159695	25.8	0.0176339	25.8	-0.000175	25.8	0.0158922	25.8	0.00758536	25.8	0.0140713	25.8	0.00898293
26	0.0120117	26	0.00808924	26	0.0162872	26	0.00491413	26	0.0157317	26	0.0127073	26	0.0139556	26	0.0143467		26	0.0164245	26	0.00137202	26	0.0183149	26	0.0119485	26	0.0207849	26	0.00973916	26	0.00552679	26	0.0104143		26	0.0120357	26	0.0150608	26	0.0217333	26	0.00044667	26	0.0159488	26	0.0142636	26	0.0164282	26	0.0108055
26.19	0.0119727	26.19	0.00351304	26.19	0.019982	26.19	0.00921973	26.19	0.0136702	26.19	0.00619998	26.19	0.0118952	26.19	0.0139438		26.21	0.0154544	26.21	-0.00082757	26.21	0.0163682	26.21	0.0137852	26.21	0.0149722	26.21	0.0112698	26.21	0.0109364	26.21	0.0109599		26.19	0.0128753	26.19	0.0148086	26.19	0.0203004	26.19	0.00086819	26.19	0.0168119	26.19	0.0115429	26.19	0.0131691	26.19	0.0125103
26.39	0.015992	26.39	0.00829771	26.39	0.0207125	26.39	0.012504	26.39	0.0157666	26.39	0.00593472	26.39	0.0107339	26.39	0.0153705		26.41	0.0180295	26.41	-0.00050213	26.41	0.0162233	26.41	0.0124291	26.41	0.0119094	26.41	0.0139534	26.41	0.00871566	26.41	0.0130202		26.41	0.0150882	26.41	0.0131545	26.41	0.0211284	26.41	0.00757717	26.41	0.0180384	26.41	0.010069	26.41	0.0130289	26.41	0.0106236
26.61	0.011865	26.61	0.00772884	26.61	0.0211021	26.61	0.00567489	26.61	0.0115979	26.61	0.0110468	26.61	0.00812301	26.61	0.0135401		26.61	0.0178346	26.61	-0.00172825	26.61	0.0136606	26.61	0.0125331	26.61	0.0162726	26.61	0.0124721	26.61	0.0105152	26.61	0.0138987		26.61	0.00989844	26.61	0.0128151	26.61	0.0245343	26.61	0.00415333	26.61	0.0156616	26.61	0.00947144	26.61	0.0116206	26.61	0.00992837
26.8	0.0117348	26.8	0.00673997	26.8	0.0203984	26.8	0.00630094	26.8	0.0108559	26.8	0.00921191	26.8	0.0104637	26.8	0.0168953		26.82	0.0163033	26.82	-0.00088857	26.82	0.0192074	26.82	0.00751783	26.82	0.0153326	26.82	0.0101228	26.82	0.00737561	26.82	0.0116801		26.8	0.0178037	26.8	0.0113375	26.8	0.0188557	26.8	0.00207228	26.8	0.0193832	26.8	0.0111488	26.8	0.0115292	26.8	0.0128341
27	0.00974692	27	0.00767969	27	0.0207317	27	0.00653724	27	0.0123074	27	0.00832287	27	0.0134501	27	0.0152379		27	0.0131912	27	-0.00467337	27	0.0179009	27	0.00928607	27	0.00918753	27	0.0133991	27	0.011384	27	0.0118633		27	0.0169816	27	0.0169066	27	0.0223102	27	0.00250381	27	0.0156261	27	0.0104579	27	0.0125203	27	0.00894446
27.19	0.0118621	27.19	0.010874	27.19	0.0201663	27.19	0.00866141	27.19	0.0163337	27.19	0.00718895	27.19	0.0135892	27.19	0.0154022		27.21	0.0142268	27.21	-0.00134121	27.21	0.0188482	27.21	0.0119451	27.21	0.0179232	27.21	0.00876987	27.21	0.00847776	27.21	0.0130097		27.21	0.0172679	27.21	0.0142147	27.21	0.0174436	27.21	0.00182982	27.21	0.0152903	27.21	0.0102216	27.21	0.0144318	27.21	0.00798032
27.41	0.0128769	27.41	0.00802155	27.41	0.0233512	27.41	0.00891961	27.41	0.0175085	27.41	0.0104994	27.41	0.00896753	27.41	0.0135049		27.41	0.0208215	27.41	0.0010208	27.41	0.0202355	27.41	0.0109273	27.41	0.0159192	27.41	0.0120908	27.41	0.00760732	27.41	0.0117754		27.39	0.0179726	27.39	0.0148244	27.39	0.015661	27.39	0.00739395	27.39	0.0141344	27.39	0.00860941	27.39	0.0143025	27.39	0.0093144
27.61	0.0124599	27.61	0.00721272	27.61	0.0207219	27.61	0.00931847	27.61	0.0141756	27.61	0.0100968	27.61	0.0124479	27.61	0.0163164		27.61	0.0153934	27.61	0.0010648	27.61	0.0159991	27.61	0.0104158	27.61	0.0147005	27.61	0.0164307	27.61	0.0072799	27.61	0.013021		27.61	0.0155208	27.61	0.0141073	27.61	0.0188161	27.61	0.0015337	27.61	0.0184011	27.61	0.0100973	27.61	0.0139989	27.61	0.00725183
27.81	0.0132746	27.81	0.0100937	27.81	0.0215916	27.81	0.00831405	27.81	0.0139563	27.81	0.010482	27.81	0.00989245	27.81	0.0110076		27.81	0.0171992	27.81	0.00129318	27.81	0.0163143	27.81	0.0119256	27.81	0.0139409	27.81	0.00860429	27.81	0.00363325	27.81	0.00827112		27.8	0.0117254	27.8	0.0126523	27.8	0.02145	27.8	-0.00135109	27.8	0.0143493	27.8	0.0107315	27.8	0.0178711	27.8	0.0079122
28	0.0177292	28	0.0101191	28	0.0221763	28	0.00491232	28	0.0146781	28	0.00825392	28	0.00932535	28	0.0166643		28	0.0197648	28	0.00305832	28	0.0201431	28	0.00925134	28	0.0178478	28	0.00971148	28	0.00649026	28	0.0117804		28	0.017215	28	0.00835914	28	0.0156632	28	0.0044698	28	0.0185936	28	0.0134155	28	0.0133784	28	0.0112321
28.2	0.0107728	28.2	0.00732762	28.2	0.0198837	28.2	0.00124473	28.2	0.0153977	28.2	0.00518433	28.2	0.00897299	28.2	0.0105949		28.2	0.0146697	28.2	-0.00018856	28.2	0.0194609	28.2	0.0102467	28.2	0.0160975	28.2	0.0134426	28.2	0.00840089	28.2	0.0121568		28.2	0.0133554	28.2	0.0118688	28.2	0.017595	28.2	0.00111889	28.2	0.0166608	28.2	0.00759231	28.2	0.0126088	28.2	0.0138875
28.39	0.0112718	28.39	0.00984571	28.39	0.0229656	28.39	0.00680981	28.39	0.0147534	28.39	0.0132885	28.39	0.00822956	28.39	0.013197		28.41	0.0181149	28.41	-0.00104626	28.41	0.0173646	28.41	0.0103678	28.41	0.0200728	28.41	0.0147424	28.41	0.0099844	28.41	0.0113518		28.41	0.0138257	28.41	0.0137929	28.41	0.0184758	28.41	-0.00052345	28.41	0.0159482	28.41	0.0144987	28.41	0.0155201	28.41	0.011793
28.61	0.0106233	28.61	0.00982084	28.61	0.0225202	28.61	0.0100319	28.61	0.016542	28.61	0.00876914	28.61	0.0115433	28.61	0.0144452		28.61	0.0182201	28.61	0.00069827	28.61	0.0167391	28.61	0.0130689	28.61	0.0157378	28.61	0.01395	28.61	0.00588817	28.61	0.0111535		28.59	0.0108051	28.59	0.0134864	28.59	0.0174538	28.59	0.00173651	28.59	0.0148074	28.59	0.0141534	28.59	0.0138449	28.59	0.0123646
28.8	0.0171935	28.8	0.00617644	28.8	0.0239296	28.8	0.00463562	28.8	0.0117505	28.8	0.0120561	28.8	0.0129684	28.8	0.0108318		28.8	0.018846	28.8	-0.00208092	28.8	0.017656	28.8	0.013417	28.8	0.012796	28.8	0.00954349	28.8	0.0066244	28.8	0.00962676		28.81	0.0157165	28.81	0.0147727	28.81	0.0222307	28.81	0.00156774	28.81	0.0150782	28.81	0.0117871	28.81	0.0198844	28.81	0.00866615
29	0.0105996	29	0.0140491	29	0.023102	29	0.00748443	29	0.0105313	29	0.00738183	29	0.0100417	29	0.016569		29.02	0.0186275	29.02	0.00325225	29.02	0.0188563	29.02	0.0139759	29.02	0.0162522	29.02	0.00959043	29.02	0.00661382	29.02	0.0127678		29	0.0149707	29	0.0126654	29	0.0210503	29	-0.00175728	29	0.0132777	29	0.0104806	29	0.0163669	29	0.00892408
29.2	0.0121146	29.2	0.00927228	29.2	0.0256178	29.2	0.00496417	29.2	0.0177699	29.2	0.0142422	29.2	0.0104365	29.2	0.0161978		29.2	0.0167323	29.2	0.00419357	29.2	0.0190021	29.2	0.0139148	29.2	0.0168663	29.2	0.0124514	29.2	0.00659871	29.2	0.0134655		29.2	0.015572	29.2	0.011599	29.2	0.0172255	29.2	0.00247533	29.2	0.0209486	29.2	0.0188922	29.2	0.0150908	29.2	0.0110317
29.41	0.0125628	29.41	0.00999338	29.41	0.0202099	29.41	0.00664613	29.41	0.014756	29.41	0.00722641	29.41	0.0114508	29.41	0.0133536		29.41	0.0185862	29.41	-0.00042584	29.41	0.0189456	29.41	0.00992259	29.41	0.0167405	29.41	0.014565	29.41	0.00842462	29.41	0.017508		29.41	0.0152661	29.41	0.0137647	29.41	0.0195458	29.41	0.00447277	29.41	0.0131027	29.41	0.0123682	29.41	0.0173478	29.41	0.0105534
29.59	0.0186859	29.59	0.00681272	29.59	0.0207505	29.59	0.00846569	29.59	0.017029	29.59	0.0110398	29.59	0.0101522	29.59	0.0132284		29.59	0.0186449	29.59	0.0021534	29.59	0.0158439	29.59	0.0096299	29.59	0.0207686	29.59	0.0104801	29.59	0.00789312	29.59	0.0143769		29.61	0.0184376	29.61	0.0106332	29.61	0.0167804	29.61	0.00208071	29.61	0.0192648	29.61	0.0132223	29.61	0.0142205	29.61	0.00840412
29.8	0.00919945	29.8	0.011555	29.8	0.0238392	29.8	0.00323653	29.8	0.0139548	29.8	0.00749612	29.8	0.0112022	29.8	0.0140972		29.81	0.0204823	29.81	0.00420784	29.81	0.0194864	29.81	0.0116556	29.81	0.0214357	29.81	0.00888011	29.81	0.0130489	29.81	0.015266		29.81	0.0139916	29.81	0.0140131	29.81	0.0201951	29.81	-0.00189621	29.81	0.0193035	29.81	0.0106613	29.81	0.0129461	29.81	0.0152837
30.01	0.0158458	30.01	0.0112814	30.01	0.0164249	30.01	0.00640089	30.01	0.0126417	30.01	0.00990102	30.01	0.00952942	30.01	0.0145311		30	0.0160124	30	-0.00308275	30	0.0209729	30	0.0146045	30	0.0167298	30	0.00760884	30	0.0062377	30	0.0131355		30	0.0137007	30	0.0158495	30	0.0205275	30	0.00144694	30	0.0121727	30	0.0146459	30	0.0168442	30	0.0106625
30.2	0.0135027	30.2	0.0127319	30.2	0.0239513	30.2	0.00651476	30.2	0.015274	30.2	0.00837361	30.2	0.0118692	30.2	0.0167175		30.19	0.0217479	30.19	-0.00016973	30.19	0.0186866	30.19	0.0125612	30.19	0.0192596	30.19	0.0119345	30.19	0.00875113	30.19	0.0112583		30.2	0.0163215	30.2	0.0164206	30.2	0.0203323	30.2	0.0043254	30.2	0.0145455	30.2	0.0148304	30.2	0.0148342	30.2	0.0149021
30.39	0.0152611	30.39	0.00855804	30.39	0.0213269	30.39	0.00933074	30.39	0.0130057	30.39	0.00488245	30.39	0.010103	30.39	0.0119222		30.4	0.0236922	30.4	0.00206828	30.4	0.018786	30.4	0.0122015	30.4	0.0115354	30.4	0.0156718	30.4	0.00679597	30.4	0.0108586		30.4	0.0138093	30.4	0.0149369	30.4	0.0181094	30.4	0.00150937	30.4	0.0143201	30.4	0.0135452	30.4	0.0142637	30.4	0.0116179
30.61	0.0117777	30.61	0.0140944	30.61	0.0222816	30.61	0.00642404	30.61	0.0159871	30.61	0.00784512	30.61	0.012583	30.61	0.0142192		30.61	0.0193802	30.61	-0.00011641	30.61	0.0229377	30.61	0.0141689	30.61	0.0155306	30.61	0.0117961	30.61	0.0111304	30.61	0.0119026		30.59	0.0134302	30.59	0.0154865	30.59	0.0207683	30.59	0.00859615	30.59	0.0172632	30.59	0.0130804	30.59	0.0139288	30.59	0.00827116
30.81	0.0179178	30.81	0.00387442	30.81	0.0254863	30.81	0.00385424	30.81	0.0150707	30.81	0.00731405	30.81	0.00804335	30.81	0.0160124		30.79	0.0214144	30.79	-0.00227695	30.79	0.0186694	30.79	0.0121292	30.79	0.018017	30.79	0.0124541	30.79	0.00881378	30.79	0.0126932		30.81	0.0158383	30.81	0.0157166	30.81	0.0197055	30.81	0.00051034	30.81	0.0134265	30.81	0.0117877	30.81	0.0164629	30.81	0.00907944
31.01	0.0132783	31.01	0.00581349	31.01	0.0225499	31.01	0.00840945	31.01	0.0126941	31.01	0.0105876	31.01	0.0117196	31.01	0.0140885		31.01	0.0193594	31.01	0.0028612	31.01	0.0207938	31.01	0.0127136	31.01	0.0163438	31.01	0.0101525	31.01	0.0119444	31.01	0.0108591		31.01	0.0148653	31.01	0.0140352	31.01	0.0184632	31.01	0.00308571	31.01	0.0177633	31.01	0.0123805	31.01	0.0147126	31.01	0.0101446
31.2	0.0153399	31.2	0.0070542	31.2	0.0194872	31.2	0.00786893	31.2	0.0153644	31.2	0.00940587	31.2	0.0118377	31.2	0.0152688		31.2	0.0173442	31.2	0.00019418	31.2	0.0188297	31.2	0.0130686	31.2	0.0144242	31.2	0.0177007	31.2	0.00872369	31.2	0.0121468		31.2	0.0119975	31.2	0.0132213	31.2	0.0219433	31.2	0.00367826	31.2	0.0184978	31.2	0.00938317	31.2	0.0214203	31.2	0.0122256
31.4	0.00967381	31.4	0.00846747	31.4	0.0214911	31.4	0.0104501	31.4	0.0136122	31.4	0.0114162	31.4	0.0126708	31.4	0.0112762		31.39	0.0198152	31.39	-0.00256961	31.39	0.0177841	31.39	0.0125605	31.39	0.0168036	31.39	0.0159751	31.39	0.012508	31.39	0.0124888		31.4	0.0159228	31.4	0.0147754	31.4	0.0226177	31.4	0.00611171	31.4	0.0144618	31.4	0.00974312	31.4	0.0183141	31.4	0.0111395
31.6	0.0137269	31.6	0.010831	31.6	0.0224638	31.6	0.0101983	31.6	0.015097	31.6	0.0107108	31.6	0.0126937	31.6	0.0188539		31.61	0.0173389	31.61	-0.00024126	31.61	0.0191907	31.61	0.0146128	31.61	0.0213819	31.61	0.0121218	31.61	0.0129342	31.61	0.0150442		31.6	0.0127752	31.6	0.015457	31.6	0.0207023	31.6	-0.0002443	31.6	0.0139147	31.6	0.0137592	31.6	0.0110709	31.6	0.00910593
31.81	0.0146687	31.81	0.0151167	31.81	0.027564	31.81	0.00276805	31.81	0.015647	31.81	0.0102204	31.81	0.0145088	31.81	0.0120408		31.81	0.0178355	31.81	-0.0017371	31.81	0.0159335	31.81	0.0110107	31.81	0.0121397	31.81	0.0149558	31.81	0.00901944	31.81	0.0114805		31.79	0.0141946	31.79	0.0138928	31.79	0.0184066	31.79	0.0049731	31.79	0.0183008	31.79	0.0165715	31.79	0.0149262	31.79	0.0147776
32.01	0.0127387	32.01	0.00693679	32.01	0.021587	32.01	0.011496	32.01	0.0153189	32.01	0.00995669	32.01	0.00835792	32.01	0.0139519		32	0.0157344	32	-0.00240387	32	0.0194439	32	0.0158381	32	0.0146031	32	0.0110435	32	0.0073579	32	0.0154557		32.01	0.0182335	32.01	0.0117399	32.01	0.0180002	32.01	0.00530904	32.01	0.016248	32.01	0.0086134	32.01	0.0157437	32.01	0.015517
32.21	0.010185	32.21	0.0120358	32.21	0.0242481	32.21	0.00627793	32.21	0.0110932	32.21	0.0121704	32.21	0.0117681	32.21	0.0153087		32.21	0.0202402	32.21	0.00062708	32.21	0.019977	32.21	0.0109995	32.21	0.0163961	32.21	0.0119218	32.21	0.00837964	32.21	0.0120286		32.2	0.0149175	32.2	0.010587	32.2	0.0202813	32.2	-0.0001146	32.2	0.0195009	32.2	0.0147461	32.2	0.0145094	32.2	0.00999445
32.4	0.0119065	32.4	0.0140769	32.4	0.0263069	32.4	0.00614672	32.4	0.0119269	32.4	0.0125816	32.4	0.0110834	32.4	0.0145811		32.4	0.0205831	32.4	0.0002685	32.4	0.0175287	32.4	0.0120968	32.4	0.0167826	32.4	0.0116579	32.4	0.0101258	32.4	0.0130478		32.4	0.0173381	32.4	0.0102533	32.4	0.0228273	32.4	0.00217736	32.4	0.0194311	32.4	0.0123559	32.4	0.0167808	32.4	0.0146482
32.6	0.013421	32.6	0.00954313	32.6	0.0249881	32.6	0.00410926	32.6	0.0168526	32.6	0.00771794	32.6	0.0102662	32.6	0.0111676		32.59	0.0150595	32.59	-0.00025236	32.59	0.0169067	32.59	0.0126965	32.59	0.0132452	32.59	0.014614	32.59	0.0098909	32.59	0.0115265		32.6	0.0122249	32.6	0.0176547	32.6	0.0205414	32.6	0.0001254	32.6	0.0199146	32.6	0.0142976	32.6	0.0165166	32.6	0.0127728
32.81	0.0184715	32.81	0.00775349	32.81	0.024538	32.81	0.0114498	32.81	0.014005	32.81	0.0111101	32.81	0.0121266	32.81	0.0122996		32.81	0.0169026	32.81	0.00064927	32.81	0.0170856	32.81	0.0107922	32.81	0.0153657	32.81	0.0145653	32.81	0.00741525	32.81	0.0115758		32.81	0.0114645	32.81	0.0117863	32.81	0.0182281	32.81	0.00579328	32.81	0.0155529	32.81	0.0155159	32.81	0.0184466	32.81	0.01324
33.01	0.0158824	33.01	0.00915474	33.01	0.0224109	33.01	0.00605366	33.01	0.0131621	33.01	0.0147614	33.01	0.0138144	33.01	0.0115487		32.99	0.0228522	32.99	-0.00186792	32.99	0.0162184	32.99	0.0135296	32.99	0.0196984	32.99	0.0110582	32.99	0.00651564	32.99	0.00934405		32.99	0.015911	32.99	0.0139726	32.99	0.021675	32.99	0.00531466	32.99	0.0167953	32.99	0.0166682	32.99	0.0156005	32.99	0.00914345
33.21	0.0155934	33.21	0.00724242	33.21	0.0251496	33.21	0.00957259	33.21	0.0126216	33.21	0.00903864	33.21	0.0141523	33.21	0.0160876		33.2	0.0210286	33.2	-0.00097234	33.2	0.0226515	33.2	0.0104982	33.2	0.0169017	33.2	0.0158899	33.2	0.00583563	33.2	0.0134587		33.21	0.014368	33.21	0.0149116	33.21	0.0216319	33.21	0.000329	33.21	0.0163398	33.21	0.0141684	33.21	0.0175629	33.21	0.0128331
33.41	0.0154443	33.41	0.0097524	33.41	0.0218741	33.41	0.00759186	33.41	0.0167765	33.41	0.0120653	33.41	0.00912748	33.41	0.0157718		33.4	0.0197515	33.4	-0.00313384	33.4	0.0218807	33.4	0.0140971	33.4	0.0129898	33.4	0.0161381	33.4	0.00874834	33.4	0.011535		33.41	0.0138888	33.41	0.0123666	33.41	0.0182972	33.41	0.00724897	33.41	0.0152984	33.41	0.0124461	33.41	0.0178128	33.41	0.0135449
33.6	0.0155282	33.6	0.00784099	33.6	0.0239158	33.6	0.00618237	33.6	0.0151284	33.6	0.0111542	33.6	0.00706891	33.6	0.00980918		33.6	0.0223959	33.6	-0.00092376	33.6	0.0213314	33.6	0.0119057	33.6	0.0122499	33.6	0.0111898	33.6	0.00709294	33.6	0.0109255		33.6	0.0132969	33.6	0.0129563	33.6	0.0199128	33.6	0.00180008	33.6	0.0175183	33.6	0.0135758	33.6	0.016909	33.6	0.0137043
33.8	0.0124244	33.8	0.00903984	33.8	0.0249104	33.8	0.00940434	33.8	0.0170473	33.8	0.00781527	33.8	0.00779459	33.8	0.0122975		33.8	0.0166679	33.8	-0.00258548	33.8	0.0204419	33.8	0.0139886	33.8	0.0140102	33.8	0.0121685	33.8	0.00600437	33.8	0.0122555		33.8	0.0171068	33.8	0.0125921	33.8	0.0208257	33.8	0.00227397	33.8	0.0187414	33.8	0.0154314	33.8	0.0153745	33.8	0.0129152
34.01	0.0162405	34.01	0.0091165	34.01	0.0229161	34.01	0.00623298	34.01	0.0150425	34.01	0.0129834	34.01	0.0132174	34.01	0.0150033		34.01	0.0226187	34.01	0.00205461	34.01	0.0205762	34.01	0.0161677	34.01	0.014848	34.01	0.0169029	34.01	0.00378564	34.01	0.0178519		34.01	0.0176337	34.01	0.0132134	34.01	0.0202272	34.01	0.00271573	34.01	0.0177423	34.01	0.0130153	34.01	0.0205491	34.01	0.0107458
34.19	0.0157019	34.19	0.0111174	34.19	0.0232781	34.19	0.00775997	34.19	0.016892	34.19	0.0135722	34.19	0.0115763	34.19	0.0173114		34.21	0.018629	34.21	-0.00358874	34.21	0.0172324	34.21	0.0167459	34.21	0.0166875	34.21	0.0187931	34.21	0.0133755	34.21	0.0100766		34.2	0.016495	34.2	0.0123228	34.2	0.0198872	34.2	0.00371773	34.2	0.019038	34.2	0.0118983	34.2	0.0148739	34.2	0.0143178
34.41	0.0171481	34.41	0.00860642	34.41	0.0209194	34.41	0.00489269	34.41	0.0155104	34.41	0.0147408	34.41	0.0133744	34.41	0.0146611		34.41	0.018341	34.41	0.00266297	34.41	0.0180847	34.41	0.0124627	34.41	0.0169693	34.41	0.0129467	34.41	0.00920297	34.41	0.010286		34.4	0.0148531	34.4	0.00878332	34.4	0.0228484	34.4	0.00148312	34.4	0.0192396	34.4	0.0104057	34.4	0.0178205	34.4	0.0134892
34.6	0.00891946	34.6	0.0102496	34.6	0.0264344	34.6	0.00937155	34.6	0.0121668	34.6	0.00768493	34.6	0.0126871	34.6	0.0142529		34.62	0.0161192	34.62	0.00108699	34.62	0.0162176	34.62	0.0122985	34.62	0.0149352	34.62	0.0175413	34.62	0.00468982	34.62	0.0123214		34.62	0.0134262	34.62	0.0113638	34.62	0.0217131	34.62	0.00275227	34.62	0.0167373	34.62	0.0118831	34.62	0.01541	34.62	0.0145525
34.79	0.0140955	34.79	0.0112517	34.79	0.0206501	34.79	0.00611784	34.79	0.0145288	34.79	0.0095259	34.79	0.00576481	34.79	0.0172546		34.8	0.0160175	34.8	-0.00132516	34.8	0.0181976	34.8	0.010934	34.8	0.0197006	34.8	0.0123413	34.8	0.00782254	34.8	0.0166863		34.8	0.0176041	34.8	0.0133377	34.8	0.0191091	34.8	0.00613292	34.8	0.0165512	34.8	0.0146394	34.8	0.0200028	34.8	0.0112482
35.01	0.0149469	35.01	0.0049088	35.01	0.0232363	35.01	0.00395679	35.01	0.0148262	35.01	0.011984	35.01	0.0142172	35.01	0.0172219		35.01	0.0227769	35.01	0.00141077	35.01	0.0181422	35.01	0.0108453	35.01	0.0206475	35.01	0.0142534	35.01	0.00984533	35.01	0.0110312		35.01	0.0147598	35.01	0.0113417	35.01	0.0218747	35.01	0.00069929	35.01	0.018494	35.01	0.0150382	35.01	0.010813	35.01	0.0130829
35.19	0.0181596	35.19	0.0103032	35.19	0.0223979	35.19	0.00420256	35.19	0.0122645	35.19	0.0141042	35.19	0.0118816	35.19	0.0143599		35.21	0.0183308	35.21	0.0023893	35.21	0.019209	35.21	0.0144012	35.21	0.0130727	35.21	0.00979194	35.21	0.00519119	35.21	0.0139066		35.21	0.0169631	35.21	0.0179403	35.21	0.0237823	35.21	0.0056979	35.21	0.0150408	35.21	0.0165724	35.21	0.0182286	35.21	0.013332
35.4	0.0128426	35.4	0.00817495	35.4	0.0266383	35.4	0.00630011	35.4	0.0200328	35.4	0.0150051	35.4	0.00492873	35.4	0.013388		35.4	0.0219952	35.4	0.00240269	35.4	0.0148784	35.4	0.0115417	35.4	0.0140124	35.4	0.0136858	35.4	0.0102482	35.4	0.0171299		35.41	0.0131897	35.41	0.0137422	35.41	0.0233451	35.41	0.00558952	35.41	0.0132431	35.41	0.0155951	35.41	0.0140462	35.41	0.0114456
35.61	0.0131911	35.61	0.0121467	35.61	0.0230041	35.61	0.00481918	35.61	0.016915	35.61	0.00992827	35.61	0.0125194	35.61	0.016939		35.6	0.0199292	35.6	0.0018305	35.6	0.0197322	35.6	0.0113238	35.6	0.0159635	35.6	0.0141542	35.6	0.00443323	35.6	0.0130427		35.6	0.0160601	35.6	0.0111151	35.6	0.022035	35.6	0.0013861	35.6	0.0160835	35.6	0.009743	35.6	0.015821	35.6	0.00969308
35.8	0.0139603	35.8	0.00969108	35.8	0.0235688	35.8	0.00919754	35.8	0.0177896	35.8	0.0122089	35.8	0.013549	35.8	0.0163793		35.8	0.0160509	35.8	0.00142248	35.8	0.0206749	35.8	0.0105194	35.8	0.0174783	35.8	0.00981406	35.8	0.00884697	35.8	0.011806		35.8	0.0138951	35.8	0.0114582	35.8	0.0236217	35.8	0.00589853	35.8	0.0196586	35.8	0.0152283	35.8	0.0209154	35.8	0.0122931
35.99	0.0119931	35.99	0.0092622	35.99	0.0249393	35.99	0.00924889	35.99	0.0140845	35.99	0.0111632	35.99	0.00804179	35.99	0.0135303		36	0.0204432	36	-0.00058306	36	0.0206786	36	0.0119329	36	0.0209016	36	0.011649	36	0.00761903	36	0.0133946		35.99	0.0153358	35.99	0.0102753	35.99	0.0225226	35.99	0.00630729	35.99	0.0177745	35.99	0.00815834	35.99	0.0133381	35.99	0.0143363
36.21	0.0124681	36.21	0.00932248	36.21	0.0263528	36.21	0.00742822	36.21	0.0171932	36.21	0.00781831	36.21	0.00852888	36.21	0.0138395		36.21	0.0204225	36.21	-0.00115913	36.21	0.0215363	36.21	0.00942269	36.21	0.0184959	36.21	0.0151278	36.21	0.0117676	36.21	0.0110232		36.21	0.013189	36.21	0.00949581	36.21	0.0236375	36.21	0.00147854	36.21	0.0164727	36.21	0.0107756	36.21	0.0168356	36.21	0.00922711
36.41	0.0150302	36.41	0.0130682	36.41	0.0254766	36.41	0.00536624	36.41	0.0168984	36.41	0.00620713	36.41	0.0109295	36.41	0.0164189		36.39	0.0128819	36.39	-0.00070634	36.39	0.0189957	36.39	0.0101114	36.39	0.0205052	36.39	0.0145193	36.39	0.0104266	36.39	0.0134027		36.41	0.0168429	36.41	0.00864686	36.41	0.023169	36.41	0.00233386	36.41	0.0233706	36.41	0.0120227	36.41	0.0200411	36.41	0.0132454
36.6	0.0137377	36.6	0.00732801	36.6	0.0263705	36.6	0.00919014	36.6	0.0164542	36.6	0.0120544	36.6	0.00863102	36.6	0.0132603		36.61	0.0211717	36.61	0.00263132	36.61	0.0209989	36.61	0.0160873	36.61	0.0217025	36.61	0.00919916	36.61	0.00714931	36.61	0.0158876		36.61	0.0177837	36.61	0.0138302	36.61	0.0215164	36.61	0.00353835	36.61	0.0185205	36.61	0.0153601	36.61	0.0113498	36.61	0.0129306
36.82	0.0147285	36.82	0.0130022	36.82	0.0245805	36.82	0.00896513	36.82	0.0113928	36.82	0.00903008	36.82	0.013312	36.82	0.0178846		36.8	0.0215658	36.8	0.0004928	36.8	0.0237945	36.8	0.0137792	36.8	0.0176866	36.8	0.0140793	36.8	0.00789408	36.8	0.00920412		36.8	0.0199459	36.8	0.016629	36.8	0.0214066	36.8	0.00464698	36.8	0.0184051	36.8	0.0141781	36.8	0.0154429	36.8	0.0112591
37	0.0141506	37	0.0108108	37	0.0257119	37	0.00449568	37	0.017822	37	0.0136977	37	0.00997225	37	0.0157411		36.99	0.016651	36.99	0.0022286	36.99	0.0170574	36.99	0.00695245	36.99	0.0174426	36.99	0.0125973	36.99	0.0079729	36.99	0.0108801		37	0.0193836	37	0.0143434	37	0.0231985	37	0.00529365	37	0.0209502	37	0.0137272	37	0.0155933	37	0.014078
37.19	0.0153497	37.19	0.0133116	37.19	0.0219815	37.19	0.00640609	37.19	0.0152657	37.19	0.00980488	37.19	0.0111866	37.19	0.0122303		37.21	0.0218536	37.21	0.00013858	37.21	0.0247855	37.21	0.0143892	37.21	0.0184102	37.21	0.0162094	37.21	0.00990901	37.21	0.0190463		37.21	0.016351	37.21	0.0132446	37.21	0.0175664	37.21	0.00489398	37.21	0.01508	37.21	0.0162956	37.21	0.018765	37.21	0.0112053
37.41	0.0136359	37.41	0.0112734	37.41	0.0250325	37.41	0.00571452	37.41	0.0132827	37.41	0.0111551	37.41	0.0119442	37.41	0.0136224		37.41	0.0237207	37.41	-0.00100772	37.41	0.0185781	37.41	0.0151446	37.41	0.0167978	37.41	0.0144286	37.41	0.0107597	37.41	0.0156713		37.39	0.0159471	37.39	0.0131862	37.39	0.0249657	37.39	0.00466972	37.39	0.02089	37.39	0.0119103	37.39	0.0165812	37.39	0.00981353
37.6	0.0119073	37.6	0.0115834	37.6	0.0221613	37.6	0.0117585	37.6	0.0130247	37.6	0.00684138	37.6	0.0122213	37.6	0.0143158		37.6	0.0232629	37.6	-0.00071281	37.6	0.0187627	37.6	0.0125246	37.6	0.0178764	37.6	0.0171348	37.6	0.00669373	37.6	0.0134462		37.61	0.0146645	37.61	0.00982228	37.61	0.0198805	37.61	0.00201543	37.61	0.0207183	37.61	0.0136308	37.61	0.0172242	37.61	0.00988928
37.8	0.0163601	37.8	0.012411	37.8	0.0247923	37.8	0.00714003	37.8	0.0143778	37.8	0.0125212	37.8	0.0113764	37.8	0.0158963		37.81	0.0204149	37.81	0.00097307	37.81	0.0213759	37.81	0.0166157	37.81	0.0182495	37.81	0.0167978	37.81	0.00810663	37.81	0.0163314		37.8	0.0183433	37.8	0.0120221	37.8	0.0243053	37.8	0.00536635	37.8	0.0169748	37.8	0.00882145	37.8	0.0187074	37.8	0.00856034
38	0.01568	38	0.00964122	38	0.0253105	38	0.0076314	38	0.0151425	38	0.0099062	38	0.0163042	38	0.011708		38	0.0218727	38	-0.00103882	38	0.0188182	38	0.0108981	38	0.0181339	38	0.0143001	38	0.00787798	38	0.0107299		38	0.0153541	38	0.0139065	38	0.0260134	38	0.00277319	38	0.0190165	38	0.0146386	38	0.016496	38	0.0139766
38.2	0.0167693	38.2	0.00903445	38.2	0.0264624	38.2	0.00729188	38.2	0.0140655	38.2	0.0110842	38.2	0.00860378	38.2	0.0142751		38.19	0.0183725	38.19	0.00405295	38.19	0.0229211	38.19	0.0137774	38.19	0.0212477	38.19	0.0169542	38.19	0.011012	38.19	0.0126669		38.2	0.0173181	38.2	0.0161822	38.2	0.0213086	38.2	0.00125128	38.2	0.0166995	38.2	0.0119222	38.2	0.0182722	38.2	0.0121867
38.41	0.00980347	38.41	0.0133291	38.41	0.0235245	38.41	0.00653107	38.41	0.0131877	38.41	0.0100086	38.41	0.0107691	38.41	0.0140098		38.41	0.0228398	38.41	-0.00035642	38.41	0.0257492	38.41	0.0123959	38.41	0.0218844	38.41	0.0156454	38.41	0.00995773	38.41	0.0118543		38.41	0.0161515	38.41	0.0148141	38.41	0.0196756	38.41	0.00168214	38.41	0.0184855	38.41	0.0134532	38.41	0.0169062	38.41	0.0147921
38.61	0.0175943	38.61	0.0103757	38.61	0.026899	38.61	0.0079902	38.61	0.0171344	38.61	0.00484866	38.61	0.0106538	38.61	0.012545		38.61	0.0211223	38.61	-5.328e-05	38.61	0.0223707	38.61	0.0158744	38.61	0.0178102	38.61	0.0156801	38.61	0.00763275	38.61	0.0157497		38.59	0.0153932	38.59	0.0123532	38.59	0.0232141	38.59	0.00512188	38.59	0.0166244	38.59	0.0111818	38.59	0.0206874	38.59	0.011672
38.81	0.0178199	38.81	0.0124647	38.81	0.0216631	38.81	0.0079206	38.81	0.0130301	38.81	0.0137931	38.81	0.0110627	38.81	0.0133026		38.8	0.0204758	38.8	0.00263936	38.8	0.0197124	38.8	0.00965677	38.8	0.0170103	38.8	0.0183851	38.8	0.010451	38.8	0.0140769		38.81	0.0168474	38.81	0.0161808	38.81	0.0276902	38.81	0.00317649	38.81	0.0155533	38.81	0.0146214	38.81	0.0151806	38.81	0.0141742
39.01	0.0171032	39.01	0.0080005	39.01	0.0262164	39.01	0.00536389	39.01	0.0127667	39.01	0.0101446	39.01	0.0139025	39.01	0.0165103		39.02	0.0181416	39.02	-0.00063947	39.02	0.0229494	39.02	0.012817	39.02	0.0184458	39.02	0.0149673	39.02	0.0117007	39.02	0.0153983		39	0.016639	39	0.0144443	39	0.0214055	39	0.00476639	39	0.0169297	39	0.01214	39	0.0131843	39	0.0120564
39.2	0.0197512	39.2	0.0115042	39.2	0.0252305	39.2	0.00650584	39.2	0.0139603	39.2	0.011699	39.2	0.0100334	39.2	0.016091		39.2	0.017873	39.2	0.00246027	39.2	0.0224004	39.2	0.0131368	39.2	0.018204	39.2	0.0138602	39.2	0.00835516	39.2	0.0132012		39.2	0.0141208	39.2	0.00985918	39.2	0.0234576	39.2	0.00235631	39.2	0.0205951	39.2	0.0123457	39.2	0.0189651	39.2	0.0132096
39.4	0.0142076	39.4	0.0094318	39.4	0.0293669	39.4	0.0068726	39.4	0.0158805	39.4	0.00889215	39.4	0.0131013	39.4	0.0150685		39.39	0.0162063	39.39	0.00302573	39.39	0.0232351	39.39	0.0125177	39.39	0.0180854	39.39	0.0128809	39.39	0.0103921	39.39	0.0139344		39.4	0.0204059	39.4	0.015963	39.4	0.0235685	39.4	0.00116876	39.4	0.0178888	39.4	0.0127332	39.4	0.0169614	39.4	0.013033
39.61	0.0148426	39.61	0.00477318	39.61	0.026204	39.61	0.00304444	39.61	0.0144897	39.61	0.012522	39.61	0.0106082	39.61	0.0134839		39.61	0.0215829	39.61	0.0002588	39.61	0.0200987	39.61	0.0123875	39.61	0.0176824	39.61	0.0139298	39.61	0.0093603	39.61	0.0165932		39.61	0.0183571	39.61	0.0162619	39.61	0.0193618	39.61	0.00577402	39.61	0.017198	39.61	0.0152364	39.61	0.0125703	39.61	0.014325
39.81	0.0150569	39.81	0.0089183	39.81	0.029567	39.81	0.00839045	39.81	0.0131803	39.81	0.0145262	39.81	0.00477711	39.81	0.0144083		39.81	0.0220903	39.81	0.00385349	39.81	0.0159428	39.81	0.016036	39.81	0.0165189	39.81	0.0147175	39.81	0.0103682	39.81	0.0132825		39.81	0.0143181	39.81	0.0164162	39.81	0.0245191	39.81	0.00763122	39.81	0.0179487	39.81	0.0157665	39.81	0.0199589	39.81	0.0165061
40.01	0.0129224	40.01	0.00932686	40.01	0.0239739	40.01	0.00653821	40.01	0.0211073	40.01	0.0117291	40.01	0.00754694	40.01	0.0118481		40	0.0199098	40	-3.592e-05	40	0.0228162	40	0.01025	40	0.0174777	40	0.0192679	40	0.0107193	40	0.0132876		40.01	0.0141115	40.01	0.0157094	40.01	0.0277476	40.01	0.00353961	40.01	0.0169	40.01	0.016128	40.01	0.0178269	40.01	0.0136181
40.2	0.0139786	40.2	0.0137374	40.2	0.0252765	40.2	0.00844382	40.2	0.0138769	40.2	0.0102854	40.2	0.0174739	40.2	0.0163487		40.2	0.024803	40.2	0.00515698	40.2	0.0204497	40.2	0.0107852	40.2	0.0180244	40.2	0.0126081	40.2	0.013383	40.2	0.0151263		40.2	0.0163701	40.2	0.0127395	40.2	0.0235501	40.2	0.00507837	40.2	0.016388	40.2	0.0185037	40.2	0.0171532	40.2	0.0128576
40.4	0.0167967	40.4	0.00487026	40.4	0.0247868	40.4	0.0108308	40.4	0.0134964	40.4	0.0083864	40.4	0.0137776	40.4	0.0153183		40.4	0.0219255	40.4	0.00103773	40.4	0.0267716	40.4	0.0126192	40.4	0.0191251	40.4	0.0149856	40.4	0.008326	40.4	0.0124819		40.39	0.0127308	40.39	0.0153474	40.39	0.0169403	40.39	0.00242921	40.39	0.0187502	40.39	0.0128981	40.39	0.0171338	40.39	0.0139027
40.61	0.0150914	40.61	0.0105429	40.61	0.0247223	40.61	0.0122044	40.61	0.0128328	40.61	0.00977228	40.61	0.00634703	40.61	0.0141404		40.61	0.0229473	40.61	-0.00057114	40.61	0.0225838	40.61	0.0148851	40.61	0.0172228	40.61	0.0107873	40.61	0.0101133	40.61	0.0114267		40.61	0.0173757	40.61	0.0181741	40.61	0.0237127	40.61	0.00415105	40.61	0.0147119	40.61	0.00975394	40.61	0.0121538	40.61	0.0140902
40.81	0.0144351	40.81	0.0103145	40.81	0.0242315	40.81	0.00372841	40.81	0.0135129	40.81	0.0123768	40.81	0.0128553	40.81	0.0140482		40.81	0.0217874	40.81	0.00409687	40.81	0.0221331	40.81	0.012077	40.81	0.0199048	40.81	0.0101674	40.81	0.00772794	40.81	0.00857477		40.81	0.0145164	40.81	0.0137466	40.81	0.0249767	40.81	0.00437644	40.81	0.015492	40.81	0.00941969	40.81	0.016686	40.81	0.0129025
41.01	0.0164287	41.01	0.0105224	41.01	0.0256422	41.01	0.00518895	41.01	0.0175374	41.01	0.0116172	41.01	0.0112092	41.01	0.0135952		41.01	0.0192448	41.01	-0.0003351	41.01	0.0182142	41.01	0.0135172	41.01	0.0179309	41.01	0.010622	41.01	0.0080455	41.01	0.009117		41	0.0186206	41	0.0131674	41	0.0217356	41	0.00405415	41	0.0232918	41	0.0160419	41	0.0194304	41	0.00964017
41.21	0.0135879	41.21	0.0149613	41.21	0.0269436	41.21	0.00641221	41.21	0.0162875	41.21	0.0115809	41.21	0.00975485	41.21	0.0155211		41.2	0.0217816	41.2	-0.00138097	41.2	0.0205232	41.2	0.0140572	41.2	0.0198913	41.2	0.0129836	41.2	0.00953762	41.2	0.0164298		41.21	0.0151793	41.21	0.0154661	41.21	0.0240397	41.21	0.00636558	41.21	0.0194513	41.21	0.0197285	41.21	0.0141284	41.21	0.0141719
41.4	0.015133	41.4	0.0114699	41.4	0.0263545	41.4	0.00937492	41.4	0.0154326	41.4	0.0132397	41.4	0.0118396	41.4	0.0207947		41.4	0.0191111	41.4	0.00253491	41.4	0.0228854	41.4	0.0159571	41.4	0.018327	41.4	0.0133859	41.4	0.00722131	41.4	0.0144497		41.4	0.0157486	41.4	0.0139335	41.4	0.0206908	41.4	0.00281577	41.4	0.0215957	41.4	0.0142289	41.4	0.0188485	41.4	0.0109834
41.59	0.0169592	41.59	0.00894117	41.59	0.0261403	41.59	0.00445854	41.59	0.0153011	41.59	0.0090831	41.59	0.0124105	41.59	0.0181224		41.59	0.0203857	41.59	0.00209671	41.59	0.0213984	41.59	0.0140834	41.59	0.0184315	41.59	0.0117546	41.59	0.00870709	41.59	0.0115908		41.59	0.0181305	41.59	0.0141356	41.59	0.0242107	41.59	0.00402912	41.59	0.020086	41.59	0.0179282	41.59	0.0172922	41.59	0.0162854
41.81	0.0177099	41.81	0.0105724	41.81	0.0308889	41.81	0.00650689	41.81	0.0096123	41.81	0.00945317	41.81	0.0112292	41.81	0.0165375		41.81	0.0218086	41.81	2.16e-06	41.81	0.0174638	41.81	0.0133004	41.81	0.0185891	41.81	0.0144765	41.81	0.00718733	41.81	0.0146998		41.81	0.016944	41.81	0.0192411	41.81	0.0235518	41.81	0.00336001	41.81	0.0207128	41.81	0.013302	41.81	0.0171769	41.81	0.0131418
42.01	0.0157467	42.01	0.00987702	42.01	0.0243337	42.01	0.00365859	42.01	0.013778	42.01	0.0128096	42.01	0.00951206	42.01	0.0162042		41.99	0.0159944	41.99	-0.0002633	41.99	0.0204711	41.99	0.0120577	41.99	0.0185166	41.99	0.0156112	41.99	0.0116014	41.99	0.0133221		42.01	0.0162003	42.01	0.0157608	42.01	0.0216503	42.01	0.00606353	42.01	0.017878	42.01	0.00909339	42.01	0.0154671	42.01	0.016845
42.2	0.0166885	42.2	0.00849092	42.2	0.0233926	42.2	0.00468945	42.2	0.0153469	42.2	0.0145029	42.2	0.0123617	42.2	0.0137892		42.21	0.0227659	42.21	0.00414292	42.21	0.020969	42.21	0.0150467	42.21	0.0148182	42.21	0.0116736	42.21	0.00850663	42.21	0.0137965		42.21	0.0128743	42.21	0.015151	42.21	0.0253316	42.21	0.0108046	42.21	0.0183474	42.21	0.0122882	42.21	0.0193537	42.21	0.0140873
42.4	0.0134144	42.4	0.00687473	42.4	0.0229356	42.4	0.00702579	42.4	0.0142841	42.4	0.0126201	42.4	0.00951524	42.4	0.0213265		42.4	0.0170592	42.4	-3.807e-05	42.4	0.0180626	42.4	0.00980474	42.4	0.0203533	42.4	0.0140214	42.4	0.0104478	42.4	0.0111459		42.4	0.0196863	42.4	0.0127907	42.4	0.0228674	42.4	0.00236349	42.4	0.0180511	42.4	0.0114418	42.4	0.0209909	42.4	0.0145469
42.6	0.0155834	42.6	0.00618803	42.6	0.0252673	42.6	0.0114745	42.6	0.0155754	42.6	0.00739587	42.6	0.0137294	42.6	0.0145613		42.6	0.0172273	42.6	0.00126549	42.6	0.0207011	42.6	0.0164734	42.6	0.0169245	42.6	0.011005	42.6	0.0102152	42.6	0.0121203		42.6	0.0149377	42.6	0.0108003	42.6	0.022872	42.6	0.00203407	42.6	0.0197256	42.6	0.0127378	42.6	0.0187672	42.6	0.0139723
42.79	0.0217279	42.79	0.0101556	42.79	0.0287122	42.79	0.0042631	42.79	0.0176931	42.79	0.0125188	42.79	0.0128581	42.79	0.0173772		42.81	0.0227064	42.81	0.00019345	42.81	0.0185967	42.81	0.0137231	42.81	0.0152437	42.81	0.0135861	42.81	0.0130146	42.81	0.0146164		42.81	0.0171839	42.81	0.0145647	42.81	0.0231129	42.81	0.00446702	42.81	0.0187635	42.81	0.016894	42.81	0.0176459	42.81	0.012322
43.01	0.0111632	43.01	0.0118847	43.01	0.0271925	43.01	0.00784039	43.01	0.0151337	43.01	0.0113529	43.01	0.0137229	43.01	0.0164607		42.99	0.0174377	42.99	-0.00030728	42.99	0.0199912	42.99	0.0140331	42.99	0.0209227	42.99	0.0169844	42.99	0.00759157	42.99	0.0136606		42.99	0.0156208	42.99	0.011576	42.99	0.0239287	42.99	0.00712237	42.99	0.0215487	42.99	0.0170572	42.99	0.0180352	42.99	0.0114178
43.21	0.0186234	43.21	0.00884956	43.21	0.0236049	43.21	0.00700172	43.21	0.0166258	43.21	0.0134412	43.21	0.00689741	43.21	0.0162094		43.2	0.0164373	43.2	-0.00424453	43.2	0.0259601	43.2	0.0156205	43.2	0.0199646	43.2	0.0134725	43.2	0.00710849	43.2	0.0111097		43.21	0.0173638	43.21	0.0125653	43.21	0.0194077	43.21	0.00230809	43.21	0.0204793	43.21	0.0114815	43.21	0.0204984	43.21	0.014665
43.4	0.0130843	43.4	0.0126766	43.4	0.0244059	43.4	0.00752913	43.4	0.0159252	43.4	0.00971896	43.4	0.0112378	43.4	0.0181094		43.41	0.0215908	43.41	-0.00027663	43.41	0.0194856	43.41	0.0125656	43.41	0.0170491	43.41	0.0136274	43.41	0.00773323	43.41	0.0113519		43.4	0.011175	43.4	0.0131208	43.4	0.0238121	43.4	0.00432791	43.4	0.0180522	43.4	0.0116387	43.4	0.0173174	43.4	0.0139815
43.6	0.0169465	43.6	0.0143156	43.6	0.0205557	43.6	0.0119746	43.6	0.0128503	43.6	0.00919345	43.6	0.00827349	43.6	0.0165197		43.6	0.0178511	43.6	-0.00027296	43.6	0.018887	43.6	0.014855	43.6	0.0172361	43.6	0.0149829	43.6	0.0104768	43.6	0.0149511		43.6	0.0176717	43.6	0.0173284	43.6	0.0291238	43.6	0.00095046	43.6	0.0180087	43.6	0.0141443	43.6	0.0181773	43.6	0.0112077
43.8	0.0147601	43.8	0.0119652	43.8	0.0275908	43.8	0.00918187	43.8	0.0135351	43.8	0.0154729	43.8	0.0123367	43.8	0.018031		43.79	0.0170565	43.79	0.00477478	43.79	0.0218859	43.79	0.0182035	43.79	0.0166134	43.79	0.0127979	43.79	0.00598779	43.79	0.0127802		43.82	0.017641	43.82	0.014832	43.82	0.0252753	43.82	0.00600804	43.82	0.021036	43.82	0.0133099	43.82	0.0195107	43.82	0.0176131
44.01	0.0179832	44.01	0.00756472	44.01	0.022652	44.01	0.00900026	44.01	0.0149338	44.01	0.0139655	44.01	0.016845	44.01	0.0124499		44.01	0.0208876	44.01	0.00276595	44.01	0.0215911	44.01	0.0169232	44.01	0.0170698	44.01	0.0178062	44.01	0.0106112	44.01	0.0171073		44.01	0.0175432	44.01	0.0111246	44.01	0.0225594	44.01	0.00198544	44.01	0.0174924	44.01	0.0159049	44.01	0.0178351	44.01	0.0147551
44.21	0.0166019	44.21	0.00906155	44.21	0.0255464	44.21	0.00555333	44.21	0.0109442	44.21	0.0114272	44.21	0.00917687	44.21	0.0198837		44.21	0.0176075	44.21	0.00180276	44.21	0.0258154	44.21	0.0143077	44.21	0.0161083	44.21	0.0171596	44.21	0.0110065	44.21	0.0101044		44.21	0.0165481	44.21	0.0172732	44.21	0.0247886	44.21	0.00404388	44.21	0.0169775	44.21	0.0172404	44.21	0.0113769	44.21	0.0128236
44.4	0.0181271	44.4	0.0111605	44.4	0.0302569	44.4	0.00565439	44.4	0.012276	44.4	0.0141298	44.4	0.00862367	44.4	0.015869		44.4	0.0192814	44.4	-0.00010362	44.4	0.0234909	44.4	0.00975088	44.4	0.0184042	44.4	0.0142038	44.4	0.0133796	44.4	0.0130458		44.41	0.0151457	44.41	0.0138264	44.41	0.0275968	44.41	0.00447395	44.41	0.0242826	44.41	0.0106394	44.41	0.014405	44.41	0.0166254
44.61	0.0208917	44.61	0.0115327	44.61	0.0257077	44.61	0.0075463	44.61	0.0156052	44.61	0.0138228	44.61	0.0170168	44.61	0.0145737		44.6	0.0199414	44.6	0.00095432	44.6	0.0221988	44.6	0.0130724	44.6	0.0192621	44.6	0.0160674	44.6	0.00817733	44.6	0.011293		44.61	0.0146305	44.61	0.0146608	44.61	0.0268792	44.61	0.00197289	44.61	0.0172408	44.61	0.0156807	44.61	0.0176645	44.61	0.016094
44.8	0.0148662	44.8	0.00984188	44.8	0.0225773	44.8	0.00703849	44.8	0.0168872	44.8	0.0137118	44.8	0.0078484	44.8	0.0136895		44.8	0.025177	44.8	-0.00019055	44.8	0.022655	44.8	0.0129805	44.8	0.022721	44.8	0.0141771	44.8	0.0110186	44.8	0.018797		44.79	0.019363	44.79	0.0141421	44.79	0.0274337	44.79	0.00582025	44.79	0.0211376	44.79	0.0161043	44.79	0.0189009	44.79	0.0179223
45.01	0.017053	45.01	0.0116336	45.01	0.0256576	45.01	0.00537296	45.01	0.0200736	45.01	0.00932967	45.01	0.00917176	45.01	0.01817		44.99	0.0220891	44.99	0.00237692	44.99	0.0176512	44.99	0.0154324	44.99	0.0176083	44.99	0.0120974	44.99	0.0118252	44.99	0.0128881		45	0.0177199	45	0.0171617	45	0.0220918	45	-0.00217954	45	0.0195295	45	0.0146023	45	0.0207627	45	0.0116537
45.21	0.0148846	45.21	0.00988008	45.21	0.0285319	45.21	0.0103515	45.21	0.0151034	45.21	0.0115862	45.21	0.0118638	45.21	0.0148676		45.21	0.0177872	45.21	0.00269833	45.21	0.0206368	45.21	0.0115997	45.21	0.0183045	45.21	0.0108567	45.21	0.0112545	45.21	0.0142652		45.21	0.0163302	45.21	0.0151928	45.21	0.0238976	45.21	0.00338221	45.21	0.0196821	45.21	0.0113135	45.21	0.0174228	45.21	0.0158524
45.39	0.0169969	45.39	0.0133068	45.39	0.0255832	45.39	0.00670678	45.39	0.0162521	45.39	0.0111095	45.39	0.0160938	45.39	0.0170372		45.4	0.0197032	45.4	0.00088245	45.4	0.0203421	45.4	0.0145662	45.4	0.0159149	45.4	0.0190582	45.4	0.0122286	45.4	0.0146487		45.39	0.0134545	45.39	0.0153366	45.39	0.0213429	45.39	0.00386659	45.39	0.0198701	45.39	0.0131828	45.39	0.0191901	45.39	0.0159879
45.61	0.0158742	45.61	0.00787467	45.61	0.0242028	45.61	0.00681379	45.61	0.00872616	45.61	0.0143526	45.61	0.0123958	45.61	0.0147497		45.6	0.0188832	45.6	-0.00147798	45.6	0.019675	45.6	0.0133888	45.6	0.0177502	45.6	0.0165879	45.6	0.00496712	45.6	0.0126727		45.61	0.017395	45.61	0.0165958	45.61	0.024921	45.61	0.00438956	45.61	0.0164251	45.61	0.012899	45.61	0.0190961	45.61	0.0156883
45.8	0.0157562	45.8	0.0114039	45.8	0.0236526	45.8	0.00773865	45.8	0.0136207	45.8	0.0135273	45.8	0.0108299	45.8	0.0218708		45.8	0.0216003	45.8	-0.00250685	45.8	0.0226123	45.8	0.0128419	45.8	0.0208576	45.8	0.0101425	45.8	0.0120134	45.8	0.0172941		45.8	0.0157491	45.8	0.0131948	45.8	0.0218938	45.8	0.00306422	45.8	0.0192558	45.8	0.019529	45.8	0.0157627	45.8	0.0133556
46	0.0192849	46	0.00684325	46	0.0242963	46	0.00542285	46	0.0130108	46	0.0143731	46	0.0144999	46	0.0177683		46	0.0210555	46	0.00074071	46	0.0253004	46	0.0124642	46	0.0167111	46	0.0150533	46	0.00467751	46	0.0137893		45.99	0.0149591	45.99	0.0139362	45.99	0.0256445	45.99	0.00085493	45.99	0.0187959	45.99	0.0126176	45.99	0.019329	45.99	0.0153081
46.21	0.0190079	46.21	0.00957032	46.21	0.0225912	46.21	0.00942133	46.21	0.0181768	46.21	0.0135974	46.21	0.0118925	46.21	0.0135346		46.21	0.0176541	46.21	-0.00069124	46.21	0.0215616	46.21	0.00920025	46.21	0.0166633	46.21	0.0110646	46.21	0.0101896	46.21	0.0142925		46.21	0.017207	46.21	0.0139267	46.21	0.0199596	46.21	0.0053363	46.21	0.0146101	46.21	0.0144691	46.21	0.0171973	46.21	0.0134884
46.39	0.0174528	46.39	0.0107954	46.39	0.0264564	46.39	0.0061353	46.39	0.0145334	46.39	0.0110358	46.39	0.0101237	46.39	0.0143338		46.41	0.02269	46.41	-0.00163524	46.41	0.0185088	46.41	0.0116142	46.41	0.0165921	46.41	0.015771	46.41	0.0104208	46.41	0.0121542		46.41	0.0162127	46.41	0.0133065	46.41	0.0191633	46.41	0.00748315	46.41	0.0194251	46.41	0.0135541	46.41	0.0200546	46.41	0.0140988
46.61	0.0137664	46.61	0.0111093	46.61	0.0248008	46.61	0.00592333	46.61	0.0147961	46.61	0.0127334	46.61	0.0123792	46.61	0.017495		46.61	0.0197817	46.61	-0.00029845	46.61	0.0218501	46.61	0.0145911	46.61	0.0159277	46.61	0.0127656	46.61	0.0100213	46.61	0.0148466		46.6	0.0171203	46.6	0.0157785	46.6	0.0236246	46.6	0.00484864	46.6	0.0185039	46.6	0.0174736	46.6	0.0182332	46.6	0.0136451
46.81	0.012749	46.81	0.0087199	46.81	0.0260746	46.81	0.010184	46.81	0.0150564	46.81	0.0139027	46.81	0.0094023	46.81	0.014266		46.81	0.0197604	46.81	-0.00141438	46.81	0.021	46.81	0.0100933	46.81	0.0189896	46.81	0.0110613	46.81	0.00898996	46.81	0.0106591		46.81	0.0183512	46.81	0.0128162	46.81	0.0266138	46.81	0.00641252	46.81	0.0176702	46.81	0.0176769	46.81	0.0193666	46.81	0.0142018
46.99	0.014509	46.99	0.00907217	46.99	0.0264897	46.99	0.00510255	46.99	0.0152073	46.99	0.0122068	46.99	0.0166611	46.99	0.0155453		47	0.018201	47	0.00415805	47	0.021883	47	0.0158761	47	0.0170075	47	0.0100052	47	0.0125376	47	0.0116302		47	0.0166125	47	0.0177263	47	0.0222055	47	0.0068897	47	0.0193327	47	0.0145146	47	0.0184641	47	0.0159831
47.2	0.0172782	47.2	0.0114551	47.2	0.023761	47.2	0.00615501	47.2	0.0198466	47.2	0.0104577	47.2	0.0106891	47.2	0.0132205		47.2	0.021601	47.2	0.00251311	47.2	0.0209241	47.2	0.0115925	47.2	0.0211536	47.2	0.0127949	47.2	0.012302	47.2	0.0154378		47.19	0.0175991	47.19	0.0125373	47.19	0.0254863	47.19	0.00680237	47.19	0.0183712	47.19	0.0152649	47.19	0.0163773	47.19	0.0100401
47.39	0.0136011	47.39	0.00824985	47.39	0.0284965	47.39	0.00801013	47.39	0.017892	47.39	0.0139145	47.39	0.0122911	47.39	0.0158299		47.41	0.0213575	47.41	0.00118902	47.41	0.0195471	47.41	0.0137409	47.41	0.0164342	47.41	0.0130499	47.41	0.0105098	47.41	0.0128748		47.41	0.0186152	47.41	0.0153682	47.41	0.0250354	47.41	0.010005	47.41	0.0179601	47.41	0.013557	47.41	0.0189928	47.41	0.014603
47.61	0.0180081	47.61	0.0107636	47.61	0.0257145	47.61	0.00644429	47.61	0.0136375	47.61	0.0114413	47.61	0.0127864	47.61	0.0127224		47.61	0.0196447	47.61	-0.00064892	47.61	0.0271654	47.61	0.0124571	47.61	0.0161033	47.61	0.0185819	47.61	0.00555417	47.61	0.0137418		47.63	0.0187648	47.63	0.0171272	47.63	0.0218424	47.63	0.00243244	47.63	0.0190862	47.63	0.0157409	47.63	0.0193608	47.63	0.0156153
47.8	0.0204029	47.8	0.0120704	47.8	0.0257179	47.8	0.00736349	47.8	0.0148262	47.8	0.0167712	47.8	0.00777677	47.8	0.0160276		47.81	0.0190373	47.81	-0.00265007	47.81	0.0262484	47.81	0.0134621	47.81	0.0174563	47.81	0.0163951	47.81	0.00903607	47.81	0.0120799		47.8	0.0160107	47.8	0.0129156	47.8	0.0227537	47.8	0.00507841	47.8	0.0213543	47.8	0.014692	47.8	0.0169521	47.8	0.0163434
48.02	0.0140148	48.02	0.0150158	48.02	0.0264709	48.02	0.00605631	48.02	0.0179327	48.02	0.013939	48.02	0.0106432	48.02	0.0223846		48	0.0221881	48	0.0014884	48	0.0190475	48	0.0147168	48	0.01839	48	0.0113247	48	0.0091048	48	0.0169201		48.02	0.013159	48.02	0.0143439	48.02	0.0263818	48.02	0.0063536	48.02	0.0189229	48.02	0.0157181	48.02	0.0226635	48.02	0.0160397
48.19	0.0199099	48.19	0.00512879	48.19	0.0274987	48.19	0.00881879	48.19	0.0106473	48.19	0.0116132	48.19	0.0130371	48.19	0.0159403		48.2	0.0192131	48.2	-0.00300961	48.2	0.0226543	48.2	0.0139393	48.2	0.0180679	48.2	0.0184936	48.2	0.00844867	48.2	0.0103871		48.2	0.0186368	48.2	0.0143646	48.2	0.0245205	48.2	0.0008356	48.2	0.018689	48.2	0.0169999	48.2	0.0184469	48.2	0.0112937
48.39	0.0175317	48.39	0.00895427	48.39	0.0293372	48.39	0.00759442	48.39	0.0152144	48.39	0.012716	48.39	0.00620236	48.39	0.0164757		48.39	0.0233631	48.39	9.088e-05	48.39	0.0207424	48.39	0.0143608	48.39	0.0186272	48.39	0.0123359	48.39	0.00567921	48.39	0.0168075		48.41	0.0189594	48.41	0.0176959	48.41	0.0273125	48.41	0.00423196	48.41	0.0159366	48.41	0.014911	48.41	0.0197386	48.41	0.0105726
48.61	0.0178553	48.61	0.00849982	48.61	0.025923	48.61	0.00697705	48.61	0.0113771	48.61	0.0108207	48.61	0.0109781	48.61	0.0154684		48.61	0.0209515	48.61	-0.00026824	48.61	0.021932	48.61	0.0107508	48.61	0.0187096	48.61	0.0163434	48.61	0.0103836	48.61	0.0182625		48.59	0.015445	48.59	0.0141892	48.59	0.0238613	48.59	0.00429194	48.59	0.0225699	48.59	0.0151991	48.59	0.018528	48.59	0.0143432
48.8	0.0159962	48.8	0.0126943	48.8	0.0265497	48.8	0.00530367	48.8	0.0147877	48.8	0.0121436	48.8	0.0123056	48.8	0.0123242		48.8	0.0230872	48.8	0.00177215	48.8	0.0252128	48.8	0.01231	48.8	0.0160808	48.8	0.0156825	48.8	0.0112139	48.8	0.0115239		48.81	0.0174812	48.81	0.00977952	48.81	0.0256446	48.81	0.0029993	48.81	0.0183231	48.81	0.0146383	48.81	0.0164571	48.81	0.0141227
49	0.0218358	49	0.0130802	49	0.0245823	49	0.0060115	49	0.0120808	49	0.0148663	49	0.0111474	49	0.016855		49.01	0.0244587	49.01	-0.00248139	49.01	0.0197794	49.01	0.0120384	49.01	0.0160211	49.01	0.0109424	49.01	0.00760164	49.01	0.013112		49	0.0182327	49	0.0157064	49	0.0235276	49	0.0024749	49	0.0173633	49	0.0182654	49	0.0179711	49	0.0185913
49.2	0.0177366	49.2	0.00921125	49.2	0.0213428	49.2	0.00425262	49.2	0.017241	49.2	0.0123795	49.2	0.0104899	49.2	0.0190841		49.2	0.019596	49.2	0.0005882	49.2	0.022732	49.2	0.00944326	49.2	0.0187047	49.2	0.0114597	49.2	0.0126908	49.2	0.012838		49.2	0.0181856	49.2	0.0152378	49.2	0.0247017	49.2	-0.0008521	49.2	0.0207457	49.2	0.018584	49.2	0.0157629	49.2	0.0160266
49.4	0.0153518	49.4	0.0101709	49.4	0.0266115	49.4	0.0054211	49.4	0.0173089	49.4	0.00714695	49.4	0.0127632	49.4	0.0211683		49.39	0.0209365	49.39	-0.00240302	49.39	0.0235305	49.39	0.0132165	49.39	0.0157743	49.39	0.0170612	49.39	0.0116259	49.39	0.00907826		49.4	0.0171843	49.4	0.0133782	49.4	0.0307373	49.4	0.00742591	49.4	0.0190641	49.4	0.0152228	49.4	0.016886	49.4	0.0169125
49.61	0.01493	49.61	0.00810692	49.61	0.0293915	49.61	0.00811657	49.61	0.014069	49.61	0.0126964	49.61	0.0104435	49.61	0.0187777		49.59	0.0228032	49.59	0.00144188	49.59	0.0202028	49.59	0.0100092	49.59	0.0178628	49.59	0.0108594	49.59	0.0138287	49.59	0.0135421		49.61	0.0154351	49.61	0.0112671	49.61	0.0218631	49.61	0.00323127	49.61	0.0197873	49.61	0.0182757	49.61	0.0244364	49.61	0.0158658
49.79	0.0152335	49.79	0.0100863	49.79	0.0265338	49.79	0.00779431	49.79	0.0167351	49.79	0.012252	49.79	0.00988659	49.79	0.0169848		49.81	0.0236199	49.81	-0.00092485	49.81	0.0215866	49.81	0.0103996	49.81	0.0183952	49.81	0.0111087	49.81	0.00569649	49.81	0.0165362		49.79	0.0161402	49.79	0.0168617	49.79	0.020008	49.79	-0.00111656	49.79	0.0194615	49.79	0.0135315	49.79	0.0164368	49.79	0.0136796
50	0.0185903	50	0.010595	50	0.0283407	50	0.00336334	50	0.0146408	50	0.00989851	50	0.0135485	50	0.0211307		50	0.0190799	50	0.0013342	50	0.0192559	50	0.00969743	50	0.0217913	50	0.0122017	50	0.0137086	50	0.0137695		50.01	0.0213685	50.01	0.0139533	50.01	0.0235303	50.01	0.00339691	50.01	0.0172822	50.01	0.0147128	50.01	0.016384	50.01	0.0155328
50.2	0.0188016	50.2	0.0121153	50.2	0.0182799	50.2	0.00768216	50.2	0.0132137	50.2	0.0109467	50.2	0.00939814	50.2	0.0191493		50.22	0.022375	50.22	0.00271609	50.22	0.0239094	50.22	0.0149797	50.22	0.0200957	50.22	0.0146181	50.22	0.00894911	50.22	0.0157972		50.22	0.017571	50.22	0.0171157	50.22	0.0245598	50.22	0.00278877	50.22	0.0201682	50.22	0.0191102	50.22	0.0183286	50.22	0.0170432
50.4	0.0175579	50.4	0.00818964	50.4	0.0276217	50.4	0.00630618	50.4	0.0145418	50.4	0.0112953	50.4	0.00987031	50.4	0.0170144		50.4	0.0180223	50.4	-0.00112793	50.4	0.0217596	50.4	0.0104871	50.4	0.0172033	50.4	0.0141757	50.4	0.00802409	50.4	0.0113866		50.39	0.0173595	50.39	0.0155198	50.39	0.0259924	50.39	0.00552452	50.39	0.0155703	50.39	0.0172958	50.39	0.0209679	50.39	0.0152052
50.61	0.0153175	50.61	0.0112636	50.61	0.0272403	50.61	0.00952444	50.61	0.0140109	50.61	0.0103012	50.61	0.0126262	50.61	0.014537		50.61	0.0156126	50.61	0.00218371	50.61	0.0235339	50.61	0.0124455	50.61	0.0158076	50.61	0.0149733	50.61	0.00793924	50.61	0.0112438		50.6	0.0191022	50.6	0.0147069	50.6	0.0226602	50.6	0.00066319	50.6	0.0188994	50.6	0.0137877	50.6	0.019736	50.6	0.016728
50.81	0.0167962	50.81	0.00762226	50.81	0.0237257	50.81	0.00663491	50.81	0.01752	50.81	0.0130296	50.81	0.0135041	50.81	0.0178226		50.81	0.0214248	50.81	-0.00202672	50.81	0.0178922	50.81	0.0132177	50.81	0.0219339	50.81	0.0150734	50.81	0.00964245	50.81	0.0165339		50.81	0.018242	50.81	0.0144013	50.81	0.0243888	50.81	0.00161021	50.81	0.0206564	50.81	0.0133156	50.81	0.0190854	50.81	0.0121835
51.01	0.0195792	51.01	0.00949863	51.01	0.0299723	51.01	0.00993374	51.01	0.0168492	51.01	0.0106317	51.01	0.0141661	51.01	0.017281		51.01	0.0221235	51.01	0.00222291	51.01	0.0231024	51.01	0.0130779	51.01	0.0180679	51.01	0.015669	51.01	0.012095	51.01	0.0133521		51	0.0140444	51	0.0151171	51	0.0292979	51	-0.00067094	51	0.0188555	51	0.0231696	51	0.018305	51	0.0169042
51.21	0.0156811	51.21	0.0109858	51.21	0.0267863	51.21	0.00375041	51.21	0.0141486	51.21	0.0119963	51.21	0.013913	51.21	0.0167759		51.2	0.0232328	51.2	0.0016519	51.2	0.0246335	51.2	0.00631452	51.2	0.0178066	51.2	0.0145044	51.2	0.00331704	51.2	0.0156114		51.21	0.0178804	51.21	0.0156111	51.21	0.0231339	51.21	-0.00203507	51.21	0.0195676	51.21	0.0164395	51.21	0.021046	51.21	0.0138346
51.4	0.0165213	51.4	0.0111892	51.4	0.0225192	51.4	0.00274628	51.4	0.0171499	51.4	0.0132337	51.4	0.00946898	51.4	0.014977		51.4	0.0217231	51.4	0.002902	51.4	0.0257201	51.4	0.0146889	51.4	0.0193537	51.4	0.0111863	51.4	0.0105428	51.4	0.0156577		51.4	0.0150496	51.4	0.0139739	51.4	0.0280894	51.4	0.00110232	51.4	0.0199347	51.4	0.0148709	51.4	0.0183449	51.4	0.0173682
51.6	0.0180599	51.6	0.00927899	51.6	0.0264503	51.6	0.00875337	51.6	0.0157526	51.6	0.0125307	51.6	0.0140942	51.6	0.015986		51.6	0.0222666	51.6	-0.0019109	51.6	0.0230362	51.6	0.01123	51.6	0.0136578	51.6	0.0142127	51.6	0.00852327	51.6	0.0148951		51.59	0.0158939	51.59	0.0175749	51.59	0.0267052	51.59	0.00393375	51.59	0.0250759	51.59	0.0118667	51.59	0.0214096	51.59	0.0120516
51.81	0.0136072	51.81	0.00904213	51.81	0.0272917	51.81	0.00768024	51.81	0.0154218	51.81	0.0145539	51.81	0.0169714	51.81	0.0140923		51.79	0.0269896	51.79	0.00343993	51.79	0.0187965	51.79	0.0167227	51.79	0.0151839	51.79	0.0159161	51.79	0.0066137	51.79	0.0170097		51.81	0.0178569	51.81	0.0113641	51.81	0.0219877	51.81	0.00334786	51.81	0.0203706	51.81	0.016022	51.81	0.0199858	51.81	0.0120031
52.01	0.0166363	52.01	0.0130178	52.01	0.0291258	52.01	0.00627463	52.01	0.0158175	52.01	0.00936483	52.01	0.0147014	52.01	0.0179442		52.01	0.0231701	52.01	-1.321e-05	52.01	0.0211324	52.01	0.0113958	52.01	0.018486	52.01	0.0114111	52.01	0.00978408	52.01	0.0146984		51.99	0.0180234	51.99	0.0132649	51.99	0.0248861	51.99	-0.00177284	51.99	0.0190826	51.99	0.01326	51.99	0.0181407	51.99	0.0150502
52.21	0.0180174	52.21	0.0131503	52.21	0.024289	52.21	0.00512073	52.21	0.018455	52.21	0.014679	52.21	0.0141202	52.21	0.0167536		52.21	0.0239149	52.21	0.00335573	52.21	0.0223222	52.21	0.0109501	52.21	0.02031	52.21	0.0148425	52.21	0.0119718	52.21	0.0141612		52.2	0.0166574	52.2	0.0145819	52.2	0.0271619	52.2	0.00094242	52.2	0.0194022	52.2	0.0148527	52.2	0.0153914	52.2	0.0122944
52.42	0.0175994	52.42	0.010893	52.42	0.0271043	52.42	0.0045891	52.42	0.0143241	52.42	0.00875666	52.42	0.0109597	52.42	0.0123467		52.4	0.0207174	52.4	0.00048017	52.4	0.0234514	52.4	0.00887361	52.4	0.0208088	52.4	0.0134967	52.4	0.00950747	52.4	0.0175876		52.41	0.0179758	52.41	0.0109613	52.41	0.0242405	52.41	0.00392366	52.41	0.0172451	52.41	0.00983291	52.41	0.0186669	52.41	0.0162181
52.59	0.0174905	52.59	0.012223	52.59	0.0289029	52.59	0.00819071	52.59	0.0160644	52.59	0.00824617	52.59	0.0110719	52.59	0.0155127		52.6	0.0234646	52.6	9.815e-05	52.6	0.0254996	52.6	0.0149409	52.6	0.0210176	52.6	0.0147154	52.6	0.0112033	52.6	0.0138207		52.6	0.0157446	52.6	0.0155713	52.6	0.0224618	52.6	0.00174411	52.6	0.0173173	52.6	0.0114976	52.6	0.0183049	52.6	0.015011
52.8	0.0162706	52.8	0.00982012	52.8	0.0236233	52.8	0.00694213	52.8	0.0173934	52.8	0.0121403	52.8	0.0118572	52.8	0.0142287		52.8	0.0236662	52.8	-0.00388163	52.8	0.0221846	52.8	0.0099175	52.8	0.0208054	52.8	0.00900323	52.8	0.00752416	52.8	0.0133304		52.79	0.0186399	52.79	0.0102916	52.79	0.0237509	52.79	0.00141329	52.79	0.0183006	52.79	0.0150196	52.79	0.021816	52.79	0.0156139
52.99	0.0163499	52.99	0.00947837	52.99	0.0291965	52.99	0.00504918	52.99	0.0160136	52.99	0.0142148	52.99	0.0109365	52.99	0.0174126		53.01	0.018428	53.01	0.00106765	53.01	0.01851	53.01	0.0152368	53.01	0.0164108	53.01	0.0186023	53.01	0.0140686	53.01	0.0112967		53.01	0.0144513	53.01	0.0111875	53.01	0.0256406	53.01	0.00455345	53.01	0.0217439	53.01	0.0123387	53.01	0.0197647	53.01	0.0170921
53.19	0.0134273	53.19	0.00805273	53.19	0.0322088	53.19	0.00885322	53.19	0.0139709	53.19	0.0118826	53.19	0.0174152	53.19	0.0168022		53.21	0.0220695	53.21	-0.00394649	53.21	0.023536	53.21	0.00887624	53.21	0.0188155	53.21	0.0104855	53.21	0.0112315	53.21	0.0151283		53.21	0.0184456	53.21	0.0161673	53.21	0.025156	53.21	0.00347222	53.21	0.0191415	53.21	0.0169421	53.21	0.0202534	53.21	0.0139392
53.41	0.0203368	53.41	0.00936379	53.41	0.023318	53.41	0.00671287	53.41	0.0176419	53.41	0.0139284	53.41	0.0111794	53.41	0.0138087		53.41	0.0224119	53.41	0.00108084	53.41	0.0223416	53.41	0.0151563	53.41	0.0187934	53.41	0.0143458	53.41	0.0125934	53.41	0.0118372		53.4	0.0164497	53.4	0.0112878	53.4	0.0231101	53.4	0.0046822	53.4	0.0178437	53.4	0.0156159	53.4	0.0200038	53.4	0.0151073
53.6	0.0205047	53.6	0.0143192	53.6	0.027623	53.6	0.00699315	53.6	0.011932	53.6	0.0137148	53.6	0.00979703	53.6	0.0186775		53.6	0.0206046	53.6	0.00203125	53.6	0.019634	53.6	0.0139649	53.6	0.0143895	53.6	0.0132699	53.6	0.00964059	53.6	0.0174983		53.62	0.0156294	53.62	0.0158823	53.62	0.0245755	53.62	0.00655845	53.62	0.0194316	53.62	0.0172865	53.62	0.0195208	53.62	0.0163427
53.79	0.0118633	53.79	0.00800989	53.79	0.0271134	53.79	0.00724147	53.79	0.017662	53.79	0.0133679	53.79	0.0104853	53.79	0.0169397		53.79	0.0219213	53.79	-0.00392869	53.79	0.0224982	53.79	0.00945103	53.79	0.0185048	53.79	0.0168706	53.79	0.00894663	53.79	0.0112455		53.8	0.0168022	53.8	0.0129807	53.8	0.0230687	53.8	0.00515888	53.8	0.0211295	53.8	0.0199538	53.8	0.0191319	53.8	0.0158705
53.99	0.02001	53.99	0.0133653	53.99	0.0236863	53.99	0.00413969	53.99	0.0164653	53.99	0.0132887	53.99	0.00950282	53.99	0.0152065		54.01	0.0236493	54.01	0.00189424	54.01	0.0231579	54.01	0.0132093	54.01	0.0173886	54.01	0.0118754	54.01	0.0104054	54.01	0.013098		53.99	0.0174685	53.99	0.0168999	53.99	0.0225778	53.99	0.00660541	53.99	0.0224444	53.99	0.0149986	53.99	0.0189798	53.99	0.0151401
54.21	0.015398	54.21	0.0128214	54.21	0.03034	54.21	0.0105057	54.21	0.0188371	54.21	0.0144881	54.21	0.0122397	54.21	0.01741		54.21	0.0226689	54.21	-4.64e-06	54.21	0.0232895	54.21	0.0133379	54.21	0.0238193	54.21	0.0120156	54.21	0.00949186	54.21	0.0171252		54.21	0.0135771	54.21	0.0170975	54.21	0.0266638	54.21	-0.0005737	54.21	0.0183935	54.21	0.0125257	54.21	0.0218374	54.21	0.0132972
54.4	0.016147	54.4	0.0086446	54.4	0.0257282	54.4	0.00670934	54.4	0.0137334	54.4	0.0102884	54.4	0.013143	54.4	0.0162352		54.4	0.0217148	54.4	0.00258357	54.4	0.0208429	54.4	0.0113184	54.4	0.020865	54.4	0.0150218	54.4	0.00899419	54.4	0.0145483		54.41	0.0185124	54.41	0.0157743	54.41	0.022808	54.41	0.00273815	54.41	0.0189269	54.41	0.0148492	54.41	0.0178813	54.41	0.0160591
54.61	0.0187912	54.61	0.0118822	54.61	0.0281766	54.61	0.00974531	54.61	0.0156191	54.61	0.0136107	54.61	0.014073	54.61	0.0160854		54.6	0.0235141	54.6	0.00179322	54.6	0.0243798	54.6	0.00915859	54.6	0.0212797	54.6	0.0158894	54.6	0.00702429	54.6	0.0165896		54.6	0.021948	54.6	0.0175602	54.6	0.0272837	54.6	0.00659596	54.6	0.0244048	54.6	0.014566	54.6	0.0198859	54.6	0.0134826
54.8	0.0175602	54.8	0.0124129	54.8	0.0266509	54.8	0.00569968	54.8	0.0165585	54.8	0.010471	54.8	0.0156207	54.8	0.0170918		54.8	0.0217411	54.8	0.00074869	54.8	0.024953	54.8	0.015057	54.8	0.0197223	54.8	0.0144408	54.8	0.0086813	54.8	0.0138888		54.8	0.0166057	54.8	0.0186798	54.8	0.0264156	54.8	0.00547903	54.8	0.0205625	54.8	0.0133869	54.8	0.0196435	54.8	0.0155259
55	0.0148115	55	0.00509531	55	0.0233078	55	0.00656702	55	0.0179182	55	0.0157724	55	0.0132186	55	0.0160487		54.99	0.0181549	54.99	-0.0047651	54.99	0.0241716	54.99	0.00927051	54.99	0.0186889	54.99	0.0140833	54.99	0.00897232	54.99	0.0134461		55	0.0183337	55	0.0162048	55	0.0266199	55	0.00631241	55	0.0222379	55	0.0192796	55	0.0234323	55	0.0139423
55.19	0.0135231	55.19	0.0099727	55.19	0.0262846	55.19	0.0112134	55.19	0.0158521	55.19	0.0106544	55.19	0.0134882	55.19	0.0187374		55.21	0.0243106	55.21	-0.00301887	55.21	0.0226569	55.21	0.00865412	55.21	0.018915	55.21	0.0147529	55.21	0.00624155	55.21	0.014816		55.21	0.018394	55.21	0.0138228	55.21	0.024521	55.21	-0.00016199	55.21	0.019082	55.21	0.0169106	55.21	0.0194327	55.21	0.0192953
55.41	0.0169959	55.41	0.0127598	55.41	0.0292872	55.41	0.00693084	55.41	0.0126655	55.41	0.014147	55.41	0.013275	55.41	0.0202944		55.41	0.0238198	55.41	0.00096658	55.41	0.0212234	55.41	0.0127269	55.41	0.0213466	55.41	0.0161223	55.41	0.0133003	55.41	0.0157514		55.39	0.0220119	55.39	0.0146271	55.39	0.0275834	55.39	0.00540113	55.39	0.0234617	55.39	0.013819	55.39	0.0199628	55.39	0.0131848
55.6	0.0157004	55.6	0.0106229	55.6	0.026621	55.6	0.00564905	55.6	0.0156778	55.6	0.0114153	55.6	0.0161026	55.6	0.0180909		55.6	0.0238839	55.6	0.0010006	55.6	0.0244755	55.6	0.0152431	55.6	0.0152303	55.6	0.0141293	55.6	0.00581556	55.6	0.0132012		55.61	0.0202801	55.61	0.0119809	55.61	0.0265789	55.61	0.00927045	55.61	0.0220163	55.61	0.0139741	55.61	0.0196633	55.61	0.0148367
55.8	0.0169613	55.8	0.011163	55.8	0.0278107	55.8	0.0119856	55.8	0.0143627	55.8	0.0100962	55.8	0.00966651	55.8	0.018711		55.8	0.0225076	55.8	0.00111654	55.8	0.0245894	55.8	0.0131983	55.8	0.0194312	55.8	0.016391	55.8	0.0117765	55.8	0.0142792		55.8	0.0179056	55.8	0.0147444	55.8	0.0313256	55.8	0.00450008	55.8	0.021085	55.8	0.0197447	55.8	0.0196652	55.8	0.00723941
55.99	0.0187095	55.99	0.00784332	55.99	0.0290766	55.99	0.00576832	55.99	0.0160429	55.99	0.016589	55.99	0.00985454	55.99	0.0157048		56	0.0209256	56	-0.00051326	56	0.0193904	56	0.0142816	56	0.017427	56	0.0174271	56	0.00793812	56	0.00970449		56	0.0218006	56	0.0127485	56	0.0234115	56	0.00539163	56	0.0195131	56	0.0164667	56	0.0196414	56	0.0134309
56.19	0.0151965	56.19	0.0124796	56.19	0.0305735	56.19	0.00635495	56.19	0.0141214	56.19	0.015067	56.19	0.0125139	56.19	0.0202578		56.19	0.0257091	56.19	-0.00234283	56.19	0.024209	56.19	0.0135184	56.19	0.021327	56.19	0.0142468	56.19	0.00786682	56.19	0.0128697		56.21	0.0155328	56.21	0.0137131	56.21	0.0246091	56.21	0.00288316	56.21	0.0176037	56.21	0.0155847	56.21	0.0177808	56.21	0.0140365
56.41	0.0230711	56.41	0.0092356	56.41	0.0230465	56.41	0.00284851	56.41	0.0174847	56.41	0.0131668	56.41	0.0134574	56.41	0.0130196		56.41	0.0202323	56.41	0.00227674	56.41	0.0227666	56.41	0.0158515	56.41	0.019606	56.41	0.0137617	56.41	0.00928348	56.41	0.0125443		56.41	0.0214055	56.41	0.0164352	56.41	0.0278136	56.41	0.0037496	56.41	0.0182911	56.41	0.0134114	56.41	0.0182542	56.41	0.016442
56.6	0.022075	56.6	0.00430899	56.6	0.0281151	56.6	0.00620165	56.6	0.0159541	56.6	0.0146186	56.6	0.0150215	56.6	0.017153		56.63	0.0183127	56.63	0.0040692	56.63	0.0250058	56.63	0.014146	56.63	0.0166913	56.63	0.010973	56.63	0.00995923	56.63	0.0181331		56.6	0.0194466	56.6	0.0141136	56.6	0.0270744	56.6	0.00447318	56.6	0.0177446	56.6	0.021542	56.6	0.0176285	56.6	0.0188667
56.81	0.0170924	56.81	0.0147517	56.81	0.0277337	56.81	0.00023325	56.81	0.0138132	56.81	0.00937815	56.81	0.0141211	56.81	0.01529		56.81	0.0219263	56.81	0.00225319	56.81	0.0214447	56.81	0.0134998	56.81	0.0164059	56.81	0.0110931	56.81	0.00890271	56.81	0.0156936		56.81	0.0163114	56.81	0.0130362	56.81	0.0242414	56.81	-0.00044591	56.81	0.020953	56.81	0.0162739	56.81	0.0225859	56.81	0.0131133
57	0.0156005	57	0.0127272	57	0.0275654	57	0.00363978	57	0.0151897	57	0.0126511	57	0.0146751	57	0.0187836		57	0.0230825	57	-0.00333165	57	0.0237099	57	0.0150753	57	0.0202167	57	0.0147978	57	0.0143663	57	0.0151422		56.99	0.019146	56.99	0.0117377	56.99	0.0279751	56.99	0.00365673	56.99	0.0185408	56.99	0.0143298	56.99	0.0171174	56.99	0.0175898
57.2	0.0198747	57.2	0.012208	57.2	0.028369	57.2	0.00619442	57.2	0.012339	57.2	0.0093307	57.2	0.0125228	57.2	0.0202444		57.2	0.0207209	57.2	-0.00188307	57.2	0.022417	57.2	0.0153351	57.2	0.017763	57.2	0.0124864	57.2	0.00738293	57.2	0.0140141		57.19	0.0187959	57.19	0.014618	57.19	0.0289524	57.19	-0.00099111	57.19	0.0193207	57.19	0.0156104	57.19	0.0211467	57.19	0.0252625
57.41	0.0152759	57.41	0.0128457	57.41	0.0284955	57.41	0.00665186	57.41	0.0168664	57.41	0.0143522	57.41	0.0144909	57.41	0.01562		57.39	0.024848	57.39	-0.00180517	57.39	0.0224212	57.39	0.0152726	57.39	0.0212054	57.39	0.0129887	57.39	0.00545956	57.39	0.017535		57.41	0.0168185	57.41	0.0144526	57.41	0.0284352	57.41	-0.00036429	57.41	0.0214449	57.41	0.0173533	57.41	0.022157	57.41	0.0158568
57.61	0.0166544	57.61	0.00965168	57.61	0.0276339	57.61	0.00456942	57.61	0.018407	57.61	0.00513409	57.61	0.0158931	57.61	0.0231114		57.61	0.0221483	57.61	0.00217741	57.61	0.0239184	57.61	0.00737281	57.61	0.0187305	57.61	0.0138981	57.61	0.00894962	57.61	0.0149571		57.61	0.021217	57.61	0.0148693	57.61	0.0260354	57.61	0.00227189	57.61	0.0228319	57.61	0.0165304	57.61	0.0176373	57.61	0.0139784
57.81	0.0183474	57.81	0.0121175	57.81	0.0345704	57.81	0.00468715	57.81	0.0135602	57.81	0.00962002	57.81	0.0142124	57.81	0.0156748		57.81	0.022054	57.81	0.00313117	57.81	0.0174254	57.81	0.0105581	57.81	0.0176661	57.81	0.0102703	57.81	0.0108104	57.81	0.0151397		57.8	0.0176029	57.8	0.0126381	57.8	0.0258649	57.8	0.0022163	57.8	0.022116	57.8	0.0145884	57.8	0.0184882	57.8	0.0156969
58.01	0.0148273	58.01	0.0118669	58.01	0.0284794	58.01	0.00742588	58.01	0.0140096	58.01	0.0126325	58.01	0.0141368	58.01	0.0177095		58	0.0181822	58	0.00066638	58	0.0224166	58	0.0137498	58	0.0202405	58	0.0175162	58	0.00721095	58	0.0153478		58	0.0170058	58	0.0127967	58	0.0271955	58	0.00110373	58	0.0194779	58	0.0138963	58	0.0192033	58	0.0136303
58.2	0.0167761	58.2	0.0100103	58.2	0.0287158	58.2	0.00288699	58.2	0.0149857	58.2	0.00979883	58.2	0.0115022	58.2	0.0154898		58.2	0.0190664	58.2	0.00084911	58.2	0.0139783	58.2	0.015879	58.2	0.0184506	58.2	0.0141363	58.2	0.00875408	58.2	0.0186035		58.2	0.0185573	58.2	0.0104863	58.2	0.0258668	58.2	0.00391787	58.2	0.0215531	58.2	0.0191796	58.2	0.0187241	58.2	0.0121136
58.41	0.0185647	58.41	0.00905961	58.41	0.0269946	58.41	0.0105574	58.41	0.0154871	58.41	0.00862253	58.41	0.0128728	58.41	0.019204		58.41	0.0204131	58.41	0.00139004	58.41	0.0235888	58.41	0.0130305	58.41	0.019109	58.41	0.0179026	58.41	0.0102605	58.41	0.0159163		58.39	0.0183651	58.39	0.0149632	58.39	0.0260925	58.39	7.039e-05	58.39	0.0199224	58.39	0.0147488	58.39	0.0209749	58.39	0.0137885
58.61	0.0182297	58.61	0.00910967	58.61	0.0278549	58.61	0.00545708	58.61	0.0163754	58.61	0.0113911	58.61	0.0172545	58.61	0.0207081		58.59	0.0185822	58.59	-0.00243772	58.59	0.021136	58.59	0.0156745	58.59	0.0169946	58.59	0.0117723	58.59	0.00848268	58.59	0.0125168		58.61	0.0184838	58.61	0.0155209	58.61	0.0225124	58.61	0.00497784	58.61	0.0238123	58.61	0.0153201	58.61	0.0209751	58.61	0.0109166
58.81	0.0151536	58.81	0.0105051	58.81	0.0265439	58.81	0.00743383	58.81	0.0164342	58.81	0.0109425	58.81	0.0107536	58.81	0.0158165		58.81	0.0249997	58.81	0.0075027	58.81	0.0216828	58.81	0.0119304	58.81	0.0173248	58.81	0.0101362	58.81	0.0114113	58.81	0.0121878		58.81	0.0194092	58.81	0.0169502	58.81	0.0295813	58.81	0.00278042	58.81	0.0243224	58.81	0.0167807	58.81	0.0186414	58.81	0.0147839
59.01	0.0202033	59.01	0.0087034	59.01	0.0263525	59.01	0.00649505	59.01	0.0175515	59.01	0.00766794	59.01	0.0135284	59.01	0.0190633		59.02	0.0219142	59.02	-0.00119922	59.02	0.0246883	59.02	0.0144076	59.02	0.015499	59.02	0.0090456	59.02	0.0137492	59.02	0.0152238		59.01	0.0164274	59.01	0.0142577	59.01	0.026588	59.01	0.00689746	59.01	0.021469	59.01	0.0163262	59.01	0.0189658	59.01	0.0159597
59.2	0.0181625	59.2	0.0139117	59.2	0.0302586	59.2	0.00877816	59.2	0.0175294	59.2	0.0171324	59.2	0.0115147	59.2	0.0175735		59.2	0.0223632	59.2	-0.00388064	59.2	0.0262425	59.2	0.0124654	59.2	0.015712	59.2	0.012627	59.2	0.0115617	59.2	0.00898908		59.2	0.0139274	59.2	0.0166908	59.2	0.0296965	59.2	0.00599167	59.2	0.0222524	59.2	0.0204614	59.2	0.0178829	59.2	0.0128183
59.4	0.0164724	59.4	0.0100117	59.4	0.0265754	59.4	0.00985229	59.4	0.0153168	59.4	0.00867122	59.4	0.0137965	59.4	0.0188885		59.4	0.0253723	59.4	0.00155604	59.4	0.0246738	59.4	0.0135771	59.4	0.0162179	59.4	0.0122955	59.4	0.01015	59.4	0.0137141		59.4	0.0143246	59.4	0.014955	59.4	0.0229565	59.4	0.00366791	59.4	0.0213297	59.4	0.0164317	59.4	0.0211387	59.4	0.0178666
59.61	0.0177975	59.61	0.0107768	59.61	0.0285206	59.61	0.00904305	59.61	0.0129041	59.61	0.0121811	59.61	0.0141005	59.61	0.0189313		59.61	0.0201416	59.61	-0.00046822	59.61	0.0256851	59.61	0.0121445	59.61	0.0190983	59.61	0.0172476	59.61	0.00856234	59.61	0.0144799		59.61	0.0135325	59.61	0.0146891	59.61	0.0265312	59.61	0.00366049	59.61	0.0208934	59.61	0.0155036	59.61	0.0193796	59.61	0.016601
59.81	0.0183023	59.81	0.0126244	59.81	0.0304787	59.81	0.00502796	59.81	0.0140143	59.81	0.00777722	59.81	0.0117139	59.81	0.018279		59.81	0.021486	59.81	0.00332451	59.81	0.0267615	59.81	0.0127039	59.81	0.0203058	59.81	0.0105233	59.81	0.00974784	59.81	0.0109618		59.81	0.0144732	59.81	0.0133278	59.81	0.024846	59.81	0.00680747	59.81	0.0210437	59.81	0.0172069	59.81	0.0189716	59.81	0.0174331
60.01	0.0135904	60.01	0.00655477	60.01	0.0199121	60.01	-0.00093199	60.01	0.00801404	60.01	0.00600746	60.01	0.0128707	60.01	0.0185233		60.01	0.0267693	60.01	0.00158553	60.01	0.0225788	60.01	0.0144422	60.01	0.0206687	60.01	0.0209026	60.01	0.00899159	60.01	0.0201174		60.01	0.0171217	60.01	0.0117585	60.01	0.0270154	60.01	0.00144099	60.01	0.0190092	60.01	0.0103371	60.01	0.0115625	60.01	0.0166782
60.21	0.0142713	60.21	0.00563919	60.21	0.0207001	60.21	0.00374066	60.21	0.0110687	60.21	0.00696288	60.21	0.0113764	60.21	0.0204271		60.21	0.0281695	60.21	-0.00140943	60.21	0.0276713	60.21	0.0138878	60.21	0.0206141	60.21	0.0140252	60.21	0.00941737	60.21	0.0112386		60.21	0.015386	60.21	0.017094	60.21	0.0280618	60.21	0.00127283	60.21	0.0193357	60.21	0.00830765	60.21	0.0159302	60.21	0.01248
60.42	0.0121222	60.42	0.00797826	60.42	0.0181398	60.42	0.00231249	60.42	0.0102381	60.42	0.0103857	60.42	0.00985568	60.42	0.0237286		60.41	0.0236834	60.41	0.00543547	60.41	0.0270203	60.41	0.0127793	60.41	0.0239651	60.41	0.0167301	60.41	0.010269	60.41	0.0164364		60.41	0.0168376	60.41	0.0150082	60.41	0.0274817	60.41	0.00148699	60.41	0.0163767	60.41	0.0091217	60.41	0.017811	60.41	0.0165078
60.62	0.0126137	60.62	0.00734394	60.62	0.0205427	60.62	0.00347342	60.62	0.00943911	60.62	0.0112669	60.62	0.0138512	60.62	0.0195594		60.62	0.0272776	60.62	0.00283571	60.62	0.0227905	60.62	0.0160213	60.62	0.0209445	60.62	0.0179931	60.62	0.00893347	60.62	0.0239582		60.6	0.0201332	60.6	0.0133607	60.6	0.0271192	60.6	0.00197352	60.6	0.0219777	60.6	0.0142671	60.6	0.0164751	60.6	0.0161018
60.82	0.0154879	60.82	0.00825345	60.82	0.0204144	60.82	0.00310981	60.82	0.0115902	60.82	0.00904928	60.82	0.0132019	60.82	0.0227325		60.82	0.0274523	60.82	0.00078685	60.82	0.0253932	60.82	0.0120737	60.82	0.0193075	60.82	0.0217643	60.82	0.0111309	60.82	0.0184197		60.82	0.0157617	60.82	0.0137907	60.82	0.0294837	60.82	0.00237707	60.82	0.0221824	60.82	0.0110861	60.82	0.0218352	60.82	0.0223928
61.02	0.0147372	61.02	0.00526318	61.02	0.0292112	61.02	0.00402544	61.02	0.0107316	61.02	0.0095627	61.02	0.0156034	61.02	0.0243779		61.02	0.0267567	61.02	0.00347884	61.02	0.0267061	61.02	0.0147946	61.02	0.0230594	61.02	0.0247294	61.02	0.00924564	61.02	0.0183564		61.01	0.0175077	61.01	0.0181059	61.01	0.0322671	61.01	0.00591232	61.01	0.0183723	61.01	0.0158387	61.01	0.0160074	61.01	0.0180837
61.21	0.0180903	61.21	0.00924597	61.21	0.0256314	61.21	0.00369461	61.21	0.0174118	61.21	0.0115948	61.21	0.0172872	61.21	0.0230481		61.21	0.0323594	61.21	0.00902471	61.21	0.0266664	61.21	0.0143852	61.21	0.028058	61.21	0.0221822	61.21	0.0137723	61.21	0.0180896		61.21	0.019707	61.21	0.0153173	61.21	0.0331397	61.21	0.00669596	61.21	0.0219851	61.21	0.0152148	61.21	0.0210079	61.21	0.0188414
61.41	0.0197922	61.41	0.0109037	61.41	0.0257432	61.41	0.00447194	61.41	0.0119282	61.41	0.0157706	61.41	0.0154601	61.41	0.0255382		61.41	0.0311693	61.41	0.00531862	61.41	0.024459	61.41	0.0180665	61.41	0.0253954	61.41	0.023051	61.41	0.0164323	61.41	0.0229667		61.41	0.0197669	61.41	0.0175355	61.41	0.0344103	61.41	0.00636089	61.41	0.0220721	61.41	0.01769	61.41	0.0194093	61.41	0.0155477
61.62	0.0207827	61.62	0.0127559	61.62	0.0246825	61.62	0.00390446	61.62	0.0161853	61.62	0.0120609	61.62	0.0218477	61.62	0.0286849		61.6	0.0288217	61.6	0.00731871	61.6	0.0303933	61.6	0.0237766	61.6	0.0243123	61.6	0.0190207	61.6	0.0174334	61.6	0.0201686		61.61	0.0256802	61.61	0.0189476	61.61	0.0336244	61.61	0.0065389	61.61	0.0266411	61.61	0.0191661	61.61	0.0178345	61.61	0.0202868
61.82	0.0210679	61.82	0.0107404	61.82	0.0294454	61.82	0.00734616	61.82	0.0139249	61.82	0.015805	61.82	0.0185448	61.82	0.0275675		61.82	0.0296382	61.82	0.00840411	61.82	0.0245596	61.82	0.0237163	61.82	0.0204433	61.82	0.0253869	61.82	0.0157658	61.82	0.0208545		61.82	0.020644	61.82	0.0197795	61.82	0.0390156	61.82	0.00569202	61.82	0.0240818	61.82	0.021859	61.82	0.0176271	61.82	0.0217826
62.01	0.0169586	62.01	0.0121613	62.01	0.023382	62.01	0.0094714	62.01	0.0150029	62.01	0.0180762	62.01	0.0144468	62.01	0.0299929		62.02	0.0318728	62.02	0.0103881	62.02	0.0304846	62.02	0.0236409	62.02	0.0270776	62.02	0.0223915	62.02	0.0169317	62.02	0.0223314		62.02	0.0250146	62.02	0.021093	62.02	0.0349337	62.02	0.00820878	62.02	0.0298268	62.02	0.0195526	62.02	0.0205712	62.02	0.0256486
62.21	0.0236923	62.21	0.0145826	62.21	0.0257546	62.21	0.0124034	62.21	0.0162449	62.21	0.0159845	62.21	0.017312	62.21	0.0313591		62.21	0.0265284	62.21	0.00746139	62.21	0.0319594	62.21	0.0214633	62.21	0.0304336	62.21	0.0259882	62.21	0.0164471	62.21	0.0219974		62.21	0.0244315	62.21	0.019715	62.21	0.0343424	62.21	0.00774393	62.21	0.0305855	62.21	0.0159731	62.21	0.0248466	62.21	0.0215473
62.41	0.0246734	62.41	0.0117161	62.41	0.0303438	62.41	0.0108466	62.41	0.0173147	62.41	0.0182226	62.41	0.0178962	62.41	0.0281876		62.41	0.0362449	62.41	0.0114531	62.41	0.0310128	62.41	0.0221615	62.41	0.027507	62.41	0.0279609	62.41	0.0170064	62.41	0.0224774		62.41	0.0241722	62.41	0.0232677	62.41	0.0370785	62.41	0.0105973	62.41	0.0272704	62.41	0.0182064	62.41	0.0250281	62.41	0.0231214
62.61	0.0227278	62.61	0.0104745	62.61	0.0322898	62.61	0.0133169	62.61	0.0198684	62.61	0.0160652	62.61	0.0184686	62.61	0.0259922		62.61	0.0340546	62.61	0.0134357	62.61	0.0307939	62.61	0.0172114	62.61	0.0299419	62.61	0.0226888	62.61	0.0219982	62.61	0.023893		62.61	0.0250576	62.61	0.0201331	62.61	0.0363446	62.61	0.00906634	62.61	0.0263746	62.61	0.0166521	62.61	0.0258392	62.61	0.0279677
62.82	0.0226316	62.82	0.0107742	62.82	0.0324889	62.82	0.00920855	62.82	0.0188338	62.82	0.0234038	62.82	0.0173051	62.82	0.0274789		62.8	0.0324044	62.8	0.0112761	62.8	0.0340081	62.8	0.0219383	62.8	0.0284373	62.8	0.0258754	62.8	0.0191335	62.8	0.0261118		62.82	0.0241754	62.82	0.0186363	62.82	0.0365926	62.82	0.011749	62.82	0.0328735	62.82	0.0215621	62.82	0.0292425	62.82	0.0228491
63.02	0.0258111	63.02	0.0119237	63.02	0.028022	63.02	0.0114462	63.02	0.0186628	63.02	0.0191101	63.02	0.0249626	63.02	0.0420726		63	0.0376301	63	0.0102498	63	0.0368723	63	0.0232117	63	0.0297054	63	0.0264174	63	0.0212069	63	0.0234348		63.02	0.0265873	63.02	0.0222201	63.02	0.035356	63.02	0.00642228	63.02	0.0304353	63.02	0.0216466	63.02	0.028459	63.02	0.0270796
63.22	0.0274547	63.22	0.0140067	63.22	0.033763	63.22	0.0124969	63.22	0.01952	63.22	0.0160501	63.22	0.0212151	63.22	0.0295421		63.22	0.0309679	63.22	0.00921867	63.22	0.0328026	63.22	0.0224183	63.22	0.0254455	63.22	0.0281023	63.22	0.0159038	63.22	0.0271953		63.22	0.028823	63.22	0.027638	63.22	0.0383967	63.22	0.00757996	63.22	0.0289572	63.22	0.0240224	63.22	0.0252878	63.22	0.0231047
63.4	0.0257892	63.4	0.0147628	63.4	0.033472	63.4	0.0133357	63.4	0.0170843	63.4	0.0242825	63.4	0.0229735	63.4	0.0340279		63.41	0.0359903	63.41	0.0123676	63.41	0.0339274	63.41	0.0259053	63.41	0.0354014	63.41	0.0356182	63.41	0.0204665	63.41	0.0278537		63.41	0.0282636	63.41	0.0228903	63.41	0.0438512	63.41	0.0121267	63.41	0.0314015	63.41	0.0237854	63.41	0.0288062	63.41	0.0295958
63.61	0.0262727	63.61	0.0196635	63.61	0.0337817	63.61	0.0115145	63.61	0.022415	63.61	0.0232862	63.61	0.0246018	63.61	0.0317816		63.61	0.0374052	63.61	0.0144649	63.61	0.0317128	63.61	0.0249613	63.61	0.0360024	63.61	0.0339461	63.61	0.0183562	63.61	0.0236075		63.61	0.0264751	63.61	0.0283048	63.61	0.0387897	63.61	0.012846	63.61	0.032532	63.61	0.0271318	63.61	0.0278683	63.61	0.0276484
63.82	0.0248284	63.82	0.0168443	63.82	0.0319644	63.82	0.0131848	63.82	0.0215876	63.82	0.0184533	63.82	0.0235019	63.82	0.0315857		63.82	0.03351	63.82	0.0129549	63.82	0.0381525	63.82	0.028361	63.82	0.0312197	63.82	0.0352685	63.82	0.0182957	63.82	0.0291667		63.81	0.0296301	63.81	0.0288383	63.81	0.0420329	63.81	0.0174237	63.81	0.0315315	63.81	0.0217226	63.81	0.025506	63.81	0.0265923
64	0.0261538	64	0.018449	64	0.0300347	64	0.0115393	64	0.0239211	64	0.024974	64	0.0254902	64	0.0326589		64	0.0391512	64	0.0174647	64	0.036096	64	0.026314	64	0.0352033	64	0.0287135	64	0.0181292	64	0.0297965		64.02	0.0309098	64.02	0.029214	64.02	0.0403306	64.02	0.0167817	64.02	0.0342705	64.02	0.0255394	64.02	0.0277102	64.02	0.0283001
64.22	0.0271022	64.22	0.0132527	64.22	0.0351953	64.22	0.0130358	64.22	0.0223562	64.22	0.021602	64.22	0.0227842	64.22	0.0350064		64.2	0.0350668	64.2	0.0145068	64.2	0.0400528	64.2	0.0258161	64.2	0.0344001	64.2	0.0310807	64.2	0.0221182	64.2	0.0315194		64.2	0.0330375	64.2	0.0245087	64.2	0.0440361	64.2	0.0177886	64.2	0.0341466	64.2	0.0248298	64.2	0.0309752	64.2	0.0314087
64.41	0.026703	64.41	0.0142005	64.41	0.0342852	64.41	0.0178784	64.41	0.0256319	64.41	0.020224	64.41	0.0258145	64.41	0.0347413		64.41	0.0381885	64.41	0.0127779	64.41	0.0394502	64.41	0.0263266	64.41	0.0324903	64.41	0.0310184	64.41	0.0233805	64.41	0.0308804		64.41	0.0289837	64.41	0.0276456	64.41	0.0443809	64.41	0.0134175	64.41	0.0386112	64.41	0.0263893	64.41	0.033437	64.41	0.0315546
64.6	0.0309107	64.6	0.0166226	64.6	0.0357819	64.6	0.016268	64.6	0.0246972	64.6	0.0206437	64.6	0.0277053	64.6	0.0371393		64.59	0.0373548	64.59	0.0184124	64.59	0.0413861	64.59	0.0271893	64.59	0.0357851	64.59	0.0383803	64.59	0.0209604	64.59	0.0302078		64.61	0.0305336	64.61	0.0323781	64.61	0.0448447	64.61	0.0194054	64.61	0.0397675	64.61	0.0275303	64.61	0.0288395	64.61	0.030269
64.81	0.0282052	64.81	0.019661	64.81	0.0417952	64.81	0.0162478	64.81	0.0286423	64.81	0.0220538	64.81	0.028937	64.81	0.0398885		64.81	0.0385187	64.81	0.0141893	64.81	0.0394799	64.81	0.0269368	64.81	0.0379651	64.81	0.0299457	64.81	0.0245494	64.81	0.031411		64.8	0.0321011	64.8	0.0302529	64.8	0.0444911	64.8	0.0169232	64.8	0.0357504	64.8	0.0265575	64.8	0.0312716	64.8	0.0340778
65.02	0.0316392	65.02	0.0188424	65.02	0.0351964	65.02	0.022371	65.02	0.0254503	65.02	0.0278621	65.02	0.0284347	65.02	0.0374421		65.02	0.0401101	65.02	0.015117	65.02	0.0397356	65.02	0.031648	65.02	0.0389971	65.02	0.0303806	65.02	0.0228365	65.02	0.0325026		65.02	0.0333146	65.02	0.029456	65.02	0.0495128	65.02	0.0211691	65.02	0.0360133	65.02	0.0297288	65.02	0.0350132	65.02	0.0334139
65.22	0.0340961	65.22	0.0229998	65.22	0.0380138	65.22	0.0210804	65.22	0.0253319	65.22	0.0294436	65.22	0.0269204	65.22	0.0379968		65.2	0.0432637	65.2	0.0190646	65.2	0.0435269	65.2	0.0313135	65.2	0.0364108	65.2	0.0348187	65.2	0.0258817	65.2	0.0332724		65.22	0.037052	65.22	0.0314571	65.22	0.0457352	65.22	0.0151456	65.22	0.0402817	65.22	0.028611	65.22	0.0307812	65.22	0.0323661
65.41	0.0328161	65.41	0.022048	65.41	0.0377627	65.41	0.0205535	65.41	0.0252759	65.41	0.0277379	65.41	0.0267666	65.41	0.0399742		65.41	0.0386563	65.41	0.016791	65.41	0.0393067	65.41	0.0254213	65.41	0.0392084	65.41	0.0348793	65.41	0.0285628	65.41	0.029743		65.41	0.0333642	65.41	0.0328404	65.41	0.0444348	65.41	0.0190015	65.41	0.0377264	65.41	0.0306265	65.41	0.0331504	65.41	0.0345886
65.61	0.0358139	65.61	0.0240117	65.61	0.0390797	65.61	0.0202278	65.61	0.0317444	65.61	0.0275998	65.61	0.0272281	65.61	0.0372536		65.61	0.0439936	65.61	0.016042	65.61	0.0448698	65.61	0.0315508	65.61	0.0406506	65.61	0.0408565	65.61	0.0211231	65.61	0.0324907		65.61	0.0357757	65.61	0.0322766	65.61	0.0507739	65.61	0.0170445	65.61	0.0399011	65.61	0.0352621	65.61	0.0296249	65.61	0.0341266
65.81	0.0349889	65.81	0.0229048	65.81	0.0436287	65.81	0.0206849	65.81	0.0282917	65.81	0.0342885	65.81	0.0320099	65.81	0.0365822		65.8	0.0457535	65.8	0.0206553	65.8	0.0427175	65.8	0.0290024	65.8	0.0374367	65.8	0.0387021	65.8	0.028529	65.8	0.034211		65.81	0.0337933	65.81	0.0300799	65.81	0.0495038	65.81	0.0224461	65.81	0.0430086	65.81	0.0330097	65.81	0.034272	65.81	0.0348382
66	0.0316398	66	0.0212289	66	0.0410341	66	0.0205092	66	0.0313002	66	0.030437	66	0.0287427	66	0.0451168		66	0.0417126	66	0.0204988	66	0.0441565	66	0.0325683	66	0.0403698	66	0.0423825	66	0.0238277	66	0.0298208		66.01	0.0355389	66.01	0.0349647	66.01	0.0519836	66.01	0.0211801	66.01	0.03557	66.01	0.0308266	66.01	0.0377661	66.01	0.0396067
66.22	0.0366382	66.22	0.0276082	66.22	0.0419807	66.22	0.0220416	66.22	0.0333595	66.22	0.0311094	66.22	0.0339882	66.22	0.0436576		66.22	0.0453173	66.22	0.021443	66.22	0.0399187	66.22	0.032291	66.22	0.0445869	66.22	0.039627	66.22	0.0247264	66.22	0.0329982		66.22	0.0381147	66.22	0.0335103	66.22	0.0488924	66.22	0.0229099	66.22	0.0437933	66.22	0.0370583	66.22	0.0350708	66.22	0.0341553
66.42	0.0361443	66.42	0.0239499	66.42	0.0432925	66.42	0.0247365	66.42	0.0303516	66.42	0.0325924	66.42	0.032802	66.42	0.0420764		66.4	0.0460897	66.4	0.0217226	66.4	0.0437765	66.4	0.0341537	66.4	0.0406581	66.4	0.0378285	66.4	0.0252742	66.4	0.0386001		66.42	0.0426281	66.42	0.0338948	66.42	0.050818	66.42	0.0216799	66.42	0.0433154	66.42	0.0346325	66.42	0.0388091	66.42	0.0383344
66.61	0.0361986	66.61	0.0248015	66.61	0.0436788	66.61	0.0217764	66.61	0.0321278	66.61	0.0313015	66.61	0.0349392	66.61	0.0475445		66.62	0.0435623	66.62	0.0217898	66.62	0.0432187	66.62	0.0308793	66.62	0.0442627	66.62	0.043623	66.62	0.0285588	66.62	0.0359751		66.61	0.0374087	66.61	0.0360015	66.61	0.0543137	66.61	0.0217783	66.61	0.0429977	66.61	0.0353699	66.61	0.0348471	66.61	0.0366489
66.81	0.037808	66.81	0.0206019	66.81	0.0437401	66.81	0.0239576	66.81	0.0350105	66.81	0.0324771	66.81	0.0392946	66.81	0.0425696		66.81	0.0486237	66.81	0.0197838	66.81	0.0476939	66.81	0.0352678	66.81	0.0438722	66.81	0.044859	66.81	0.0335995	66.81	0.0402038		66.81	0.0405541	66.81	0.0359044	66.81	0.0548674	66.81	0.0210183	66.81	0.0462013	66.81	0.0357873	66.81	0.0387392	66.81	0.039766
67.01	0.0417237	67.01	0.0287512	67.01	0.0473621	67.01	0.0256776	67.01	0.0371825	67.01	0.0308893	67.01	0.0401181	67.01	0.0441001		67.01	0.0445409	67.01	0.0212778	67.01	0.0474606	67.01	0.0384888	67.01	0.0452675	67.01	0.0395906	67.01	0.0313441	67.01	0.0337246		67.01	0.0403922	67.01	0.0385957	67.01	0.0557802	67.01	0.0261163	67.01	0.0417802	67.01	0.0374917	67.01	0.0355436	67.01	0.0423986
67.22	0.0360185	67.22	0.027167	67.22	0.0478305	67.22	0.0279854	67.22	0.0347078	67.22	0.0349476	67.22	0.0327806	67.22	0.048489		67.22	0.0479108	67.22	0.0262836	67.22	0.0417835	67.22	0.0382236	67.22	0.0436355	67.22	0.040148	67.22	0.031427	67.22	0.036906		67.2	0.0410119	67.2	0.0406939	67.2	0.0581357	67.2	0.0253084	67.2	0.0440327	67.2	0.0365979	67.2	0.0381441	67.2	0.0401607
67.42	0.0390205	67.42	0.0268902	67.42	0.0478932	67.42	0.0294803	67.42	0.0353058	67.42	0.0349067	67.42	0.0410729	67.42	0.0475443		67.42	0.0449425	67.42	0.0253995	67.42	0.0426782	67.42	0.0356916	67.42	0.0432654	67.42	0.0430967	67.42	0.0309016	67.42	0.0352068		67.42	0.0397639	67.42	0.0398823	67.42	0.0537638	67.42	0.026246	67.42	0.0446304	67.42	0.0364369	67.42	0.0399289	67.42	0.0393767
67.62	0.0403909	67.62	0.0282044	67.62	0.0481178	67.62	0.0289893	67.62	0.0412228	67.62	0.0380264	67.62	0.037381	67.62	0.0497285		67.62	0.0509798	67.62	0.025317	67.62	0.0459455	67.62	0.0394502	67.62	0.0488747	67.62	0.0423678	67.62	0.0305497	67.62	0.0333814		67.62	0.0470525	67.62	0.0371593	67.62	0.054227	67.62	0.024665	67.62	0.0516217	67.62	0.0368001	67.62	0.0424038	67.62	0.0439825
67.81	0.0417199	67.81	0.028301	67.81	0.049574	67.81	0.0299464	67.81	0.0397639	67.81	0.0379664	67.81	0.0416763	67.81	0.0488798		67.81	0.0477706	67.81	0.0239573	67.81	0.0477437	67.81	0.0355805	67.81	0.0485478	67.81	0.0454042	67.81	0.0337303	67.81	0.0381558		67.81	0.0368943	67.81	0.0373998	67.81	0.0569299	67.81	0.0282624	67.81	0.0486595	67.81	0.0409364	67.81	0.0416712	67.81	0.0400135
68.01	0.0461855	68.01	0.0309502	68.01	0.0526101	68.01	0.0250755	68.01	0.0405622	68.01	0.0373727	68.01	0.0380548	68.01	0.0475928		68.04	0.0508673	68.04	0.0258916	68.04	0.0483439	68.04	0.0355145	68.04	0.0491304	68.04	0.0447605	68.04	0.033243	68.04	0.0393852		68.02	0.0409739	68.02	0.0396464	68.02	0.0575295	68.02	0.028765	68.02	0.0497921	68.02	0.0410791	68.02	0.0409776	68.02	0.0426019
68.22	0.0440591	68.22	0.0274681	68.22	0.0522635	68.22	0.0298691	68.22	0.0415098	68.22	0.0395551	68.22	0.0412453	68.22	0.0478806		68.2	0.0464458	68.2	0.0233339	68.2	0.0477627	68.2	0.0378073	68.2	0.0466348	68.2	0.0480421	68.2	0.0336203	68.2	0.0437853		68.2	0.0435622	68.2	0.0410128	68.2	0.058549	68.2	0.0260058	68.2	0.0552248	68.2	0.046081	68.2	0.0421292	68.2	0.0411267
68.42	0.0435717	68.42	0.0320073	68.42	0.0531309	68.42	0.0343813	68.42	0.0390828	68.42	0.0410165	68.42	0.036946	68.42	0.0532695		68.4	0.0531139	68.4	0.0284463	68.4	0.0494581	68.4	0.0415249	68.4	0.0485024	68.4	0.0449278	68.4	0.0356276	68.4	0.0438593		68.4	0.0499126	68.4	0.0419343	68.4	0.0572562	68.4	0.0302306	68.4	0.047852	68.4	0.0441398	68.4	0.0441586	68.4	0.0448466
68.62	0.04005	68.62	0.0295136	68.62	0.0479219	68.62	0.0310085	68.62	0.0423327	68.62	0.0414069	68.62	0.0379851	68.62	0.0512147		68.62	0.0499378	68.62	0.028599	68.62	0.0518164	68.62	0.0413875	68.62	0.0504634	68.62	0.0478727	68.62	0.0362887	68.62	0.0405083		68.62	0.0485037	68.62	0.0446858	68.62	0.0603932	68.62	0.0274457	68.62	0.0522613	68.62	0.0441616	68.62	0.0452318	68.62	0.0472071
68.81	0.0452426	68.81	0.0286901	68.81	0.0516664	68.81	0.0301115	68.81	0.0423659	68.81	0.0429487	68.81	0.045384	68.81	0.0495265		68.81	0.0509509	68.81	0.0273937	68.81	0.0548938	68.81	0.0408177	68.81	0.0480923	68.81	0.047831	68.81	0.0345683	68.81	0.0423578		68.82	0.0506458	68.82	0.0432219	68.82	0.0585424	68.82	0.0310365	68.82	0.0529114	68.82	0.0412476	68.82	0.0441849	68.82	0.0414353
69.01	0.0401615	69.01	0.0360311	69.01	0.0556862	69.01	0.0330495	69.01	0.0424364	69.01	0.0401105	69.01	0.0468394	69.01	0.0495013		68.99	0.0517198	68.99	0.031317	68.99	0.0560038	68.99	0.0400633	68.99	0.0484633	68.99	0.0485498	68.99	0.0349228	68.99	0.0392628		69.01	0.0429941	69.01	0.044269	69.01	0.0612757	69.01	0.02933	69.01	0.0535851	69.01	0.0421327	69.01	0.0455836	69.01	0.0485896
69.21	0.0453454	69.21	0.0338806	69.21	0.0533079	69.21	0.0326941	69.21	0.0382981	69.21	0.0422581	69.21	0.042036	69.21	0.0555346		69.2	0.0608815	69.2	0.0263248	69.2	0.0549947	69.2	0.0424493	69.2	0.0524602	69.2	0.0506932	69.2	0.0353928	69.2	0.0405558		69.2	0.046814	69.2	0.0469526	69.2	0.0644861	69.2	0.0373208	69.2	0.0510269	69.2	0.0421428	69.2	0.0474592	69.2	0.043666
69.42	0.0450255	69.42	0.0369145	69.42	0.0525096	69.42	0.0309212	69.42	0.0433241	69.42	0.0439302	69.42	0.0492086	69.42	0.0571396		69.41	0.0541355	69.41	0.0300392	69.41	0.0588068	69.41	0.0452416	69.41	0.0490588	69.41	0.0493997	69.41	0.0395309	69.41	0.0415198		69.41	0.0468931	69.41	0.0423436	69.41	0.0625454	69.41	0.0293564	69.41	0.0555008	69.41	0.0450882	69.41	0.0499426	69.41	0.0467013
69.6	0.044226	69.6	0.0404373	69.6	0.0523869	69.6	0.0382584	69.6	0.0445452	69.6	0.0480126	69.6	0.0488058	69.6	0.0536026		69.6	0.0567645	69.6	0.0315187	69.6	0.0534625	69.6	0.0471652	69.6	0.0524929	69.6	0.0517104	69.6	0.0395863	69.6	0.0456949		69.62	0.0512082	69.62	0.0460978	69.62	0.0620093	69.62	0.0363829	69.62	0.0540686	69.62	0.0471011	69.62	0.0534009	69.62	0.0445284
69.81	0.0491719	69.81	0.0381686	69.81	0.0581122	69.81	0.0348473	69.81	0.0458683	69.81	0.050071	69.81	0.0472072	69.81	0.0552841		69.82	0.0576407	69.82	0.0304149	69.82	0.0616901	69.82	0.0465961	69.82	0.0500751	69.82	0.0511407	69.82	0.0405526	69.82	0.0431184		69.8	0.0485657	69.8	0.0448189	69.8	0.0642413	69.8	0.0329768	69.8	0.0577416	69.8	0.0484015	69.8	0.0519617	69.8	0.0476649
70.01	0.0481435	70.01	0.0396444	70.01	0.0555959	70.01	0.0375919	70.01	0.043708	70.01	0.0415724	70.01	0.0475456	70.01	0.0578793		70.01	0.0591856	70.01	0.0350597	70.01	0.0582991	70.01	0.0450542	70.01	0.0542921	70.01	0.0491013	70.01	0.0407097	70.01	0.0452324		70.01	0.047212	70.01	0.0507967	70.01	0.070834	70.01	0.0332076	70.01	0.0536036	70.01	0.0488232	70.01	0.057988	70.01	0.0472176
70.2	0.0548219	70.2	0.0371445	70.2	0.060908	70.2	0.0343506	70.2	0.0467176	70.2	0.049336	70.2	0.0479111	70.2	0.0593474		70.19	0.0589168	70.19	0.0314262	70.19	0.0591227	70.19	0.0451562	70.19	0.0583109	70.19	0.0507909	70.19	0.0422429	70.19	0.0427259		70.21	0.0515201	70.21	0.0445513	70.21	0.0683777	70.21	0.0310072	70.21	0.0570453	70.21	0.0516876	70.21	0.05224	70.21	0.0483511
70.42	0.0523154	70.42	0.041388	70.42	0.0594028	70.42	0.0380729	70.42	0.0483034	70.42	0.0467942	70.42	0.0506646	70.42	0.0547857		70.41	0.0600385	70.41	0.0322437	70.41	0.0576673	70.41	0.0489578	70.41	0.056713	70.41	0.0513241	70.41	0.0407254	70.41	0.0449838		70.4	0.0526093	70.4	0.0492817	70.4	0.0644173	70.4	0.0327556	70.4	0.0600209	70.4	0.046865	70.4	0.0559786	70.4	0.0511722
70.62	0.0506966	70.62	0.0373418	70.62	0.0597635	70.62	0.038025	70.62	0.0487836	70.62	0.0439194	70.62	0.0516001	70.62	0.0576176		70.62	0.0569867	70.62	0.0324016	70.62	0.0556751	70.62	0.0482842	70.62	0.0637424	70.62	0.0582504	70.62	0.047044	70.62	0.0423426		70.62	0.0501513	70.62	0.0465937	70.62	0.0679144	70.62	0.0361607	70.62	0.0611528	70.62	0.0477459	70.62	0.0502206	70.62	0.0505117
70.8	0.0529686	70.8	0.038621	70.8	0.0617191	70.8	0.0397398	70.8	0.0519215	70.8	0.049404	70.8	0.0515657	70.8	0.0590318		70.8	0.059559	70.8	0.0322019	70.8	0.0622879	70.8	0.0480785	70.8	0.0534723	70.8	0.0516253	70.8	0.0429664	70.8	0.0481715		70.82	0.0538461	70.82	0.052119	70.82	0.069716	70.82	0.0325768	70.82	0.0564283	70.82	0.0506298	70.82	0.0513678	70.82	0.0478209
71.02	0.0511086	71.02	0.0414153	71.02	0.0602024	71.02	0.043488	71.02	0.0524838	71.02	0.0500243	71.02	0.0531278	71.02	0.062669		71.02	0.0597483	71.02	0.0348011	71.02	0.0615191	71.02	0.0498851	71.02	0.0587232	71.02	0.0558914	71.02	0.0415467	71.02	0.0487352		71.01	0.0537521	71.01	0.0502485	71.01	0.072901	71.01	0.0387646	71.01	0.0573154	71.01	0.0523661	71.01	0.0530068	71.01	0.0491959
71.21	0.0532166	71.21	0.0415946	71.21	0.0610581	71.21	0.0414677	71.21	0.051751	71.21	0.0484718	71.21	0.0605616	71.21	0.0616864		71.21	0.0551509	71.21	0.031778	71.21	0.0640401	71.21	0.0495736	71.21	0.0586893	71.21	0.0581841	71.21	0.0416664	71.21	0.0476144		71.19	0.0565723	71.19	0.0488517	71.19	0.0685192	71.19	0.0340497	71.19	0.0605702	71.19	0.0512027	71.19	0.0539451	71.19	0.0543301
71.4	0.0538195	71.4	0.0396567	71.4	0.0611623	71.4	0.0399164	71.4	0.0536819	71.4	0.0507812	71.4	0.0494988	71.4	0.062965		71.4	0.0603792	71.4	0.035762	71.4	0.0622026	71.4	0.048883	71.4	0.0627552	71.4	0.054737	71.4	0.0453863	71.4	0.0494011		71.41	0.0511811	71.41	0.0527401	71.41	0.0722242	71.41	0.0390558	71.41	0.055964	71.41	0.0515462	71.41	0.0532496	71.41	0.0529728
71.62	0.0526852	71.62	0.0477511	71.62	0.0631228	71.62	0.0431108	71.62	0.0483379	71.62	0.0509069	71.62	0.0548632	71.62	0.0626857		71.61	0.0602775	71.61	0.0372685	71.61	0.0597658	71.61	0.0500366	71.61	0.0593654	71.61	0.0573639	71.61	0.0403167	71.61	0.0525058		71.61	0.0555554	71.61	0.0547263	71.61	0.0697362	71.61	0.0399932	71.61	0.0591694	71.61	0.0557165	71.61	0.0554007	71.61	0.0515673
71.82	0.0537543	71.82	0.044953	71.82	0.0627608	71.82	0.0411006	71.82	0.0500065	71.82	0.0584072	71.82	0.0551419	71.82	0.0649611		71.82	0.0587847	71.82	0.0364188	71.82	0.0640589	71.82	0.0513233	71.82	0.0619619	71.82	0.0570773	71.82	0.0459412	71.82	0.0564959		71.82	0.0549178	71.82	0.0525833	71.82	0.0716418	71.82	0.0376259	71.82	0.0639063	71.82	0.0532864	71.82	0.0576181	71.82	0.0555809
72.01	0.0529744	72.01	0.0442733	72.01	0.0671359	72.01	0.0456045	72.01	0.053047	72.01	0.054198	72.01	0.0570723	72.01	0.0619861		72.02	0.0637369	72.02	0.0370443	72.02	0.0670098	72.02	0.0524383	72.02	0.0606973	72.02	0.0609712	72.02	0.0451766	72.02	0.0530547		72.02	0.058548	72.02	0.0575087	72.02	0.0710096	72.02	0.0428356	72.02	0.0651731	72.02	0.0559019	72.02	0.0589239	72.02	0.0558672
72.21	0.0582464	72.21	0.0425021	72.21	0.0606273	72.21	0.0459604	72.21	0.0517556	72.21	0.0545406	72.21	0.0573444	72.21	0.0630439		72.22	0.0659001	72.22	0.0383918	72.22	0.06259	72.22	0.0506992	72.22	0.0629687	72.22	0.0543075	72.22	0.0474518	72.22	0.0529977		72.21	0.0603982	72.21	0.0544544	72.21	0.071698	72.21	0.0377498	72.21	0.0638458	72.21	0.0539324	72.21	0.0584852	72.21	0.0583008
72.41	0.0568338	72.41	0.0454699	72.41	0.0721147	72.41	0.0428381	72.41	0.0518473	72.41	0.0589501	72.41	0.0562595	72.41	0.0635387		72.41	0.0563536	72.41	0.0407373	72.41	0.0628562	72.41	0.0512962	72.41	0.06413	72.41	0.0595991	72.41	0.0508141	72.41	0.0538656		72.41	0.059969	72.41	0.0575603	72.41	0.0702679	72.41	0.0441134	72.41	0.0631212	72.41	0.0580846	72.41	0.0569295	72.41	0.0601476
72.6	0.0587232	72.6	0.046871	72.6	0.0668506	72.6	0.0457664	72.6	0.0597904	72.6	0.0580585	72.6	0.0609862	72.6	0.0713826		72.6	0.0669841	72.6	0.0411301	72.6	0.0693462	72.6	0.054025	72.6	0.0638327	72.6	0.0597341	72.6	0.0543867	72.6	0.0524518		72.61	0.0568309	72.61	0.0562312	72.61	0.0729165	72.61	0.0433517	72.61	0.0678417	72.61	0.0555887	72.61	0.0583027	72.61	0.0568112
72.8	0.0579078	72.8	0.0482377	72.8	0.0658793	72.8	0.0494014	72.8	0.0625866	72.8	0.059456	72.8	0.0587941	72.8	0.0711615		72.8	0.0611093	72.8	0.043766	72.8	0.0626621	72.8	0.0538542	72.8	0.0626028	72.8	0.061602	72.8	0.0474773	72.8	0.052114		72.8	0.0601469	72.8	0.0601861	72.8	0.0726212	72.8	0.0451423	72.8	0.0605045	72.8	0.0566411	72.8	0.0644256	72.8	0.0567249
73	0.0591525	73	0.0445351	73	0.0714175	73	0.0443918	73	0.0592894	73	0.0554513	73	0.0606736	73	0.0649722		73.02	0.0670598	73.02	0.0388365	73.02	0.0709324	73.02	0.0565469	73.02	0.0635257	73.02	0.0611709	73.02	0.0529681	73.02	0.0572691		73.02	0.0632692	73.02	0.0577554	73.02	0.0769387	73.02	0.0443579	73.02	0.066048	73.02	0.0581495	73.02	0.0646582	73.02	0.0586045
73.21	0.0600921	73.21	0.0503756	73.21	0.0710645	73.21	0.050063	73.21	0.0614345	73.21	0.0613636	73.21	0.0580268	73.21	0.0679476		73.22	0.061299	73.22	0.0411411	73.22	0.0673953	73.22	0.0574247	73.22	0.0662252	73.22	0.0623611	73.22	0.0494774	73.22	0.0536838		73.22	0.0611873	73.22	0.0586701	73.22	0.0716099	73.22	0.0443402	73.22	0.0664468	73.22	0.05772	73.22	0.0619384	73.22	0.0584599
73.41	0.0599686	73.41	0.0428387	73.41	0.0715691	73.41	0.0481072	73.41	0.0580842	73.41	0.0570203	73.41	0.0612649	73.41	0.0702559		73.41	0.0633611	73.41	0.0409311	73.41	0.0679899	73.41	0.0556547	73.41	0.0684907	73.41	0.063963	73.41	0.0542408	73.41	0.0545744		73.41	0.0623806	73.41	0.0599238	73.41	0.0764557	73.41	0.047874	73.41	0.0677381	73.41	0.0577636	73.41	0.0608296	73.41	0.055793
73.61	0.0632989	73.61	0.0485986	73.61	0.0758496	73.61	0.0494314	73.61	0.0573825	73.61	0.0644555	73.61	0.0601907	73.61	0.0723618		73.6	0.0660177	73.6	0.0411031	73.6	0.0695392	73.6	0.0642456	73.6	0.0633039	73.6	0.0638561	73.6	0.0497426	73.6	0.0553658		73.61	0.0650857	73.61	0.0585269	73.61	0.0792351	73.61	0.045261	73.61	0.0703978	73.61	0.0591862	73.61	0.0627546	73.61	0.0602942
73.82	0.0660542	73.82	0.047805	73.82	0.073563	73.82	0.049719	73.82	0.0593791	73.82	0.0631258	73.82	0.0611823	73.82	0.0752205		73.8	0.0694438	73.8	0.040665	73.8	0.0644764	73.8	0.0551618	73.8	0.0691964	73.8	0.0663912	73.8	0.0506208	73.8	0.0544278		73.81	0.0660014	73.81	0.0635238	73.81	0.0724939	73.81	0.0455849	73.81	0.0703065	73.81	0.0591978	73.81	0.0601099	73.81	0.063176
74.02	0.0630367	74.02	0.0536132	74.02	0.0753671	74.02	0.0508364	74.02	0.0627558	74.02	0.0621019	74.02	0.0611729	74.02	0.0716336		74.02	0.0689316	74.02	0.0469632	74.02	0.0742674	74.02	0.056358	74.02	0.0695176	74.02	0.065785	74.02	0.0513236	74.02	0.0584826		74	0.0638231	74	0.0637349	74	0.0801133	74	0.04699	74	0.0713996	74	0.0655122	74	0.0656328	74	0.0648942
74.22	0.0618561	74.22	0.050219	74.22	0.0744804	74.22	0.0520545	74.22	0.0628803	74.22	0.0615499	74.22	0.0690116	74.22	0.0712733		74.22	0.0728295	74.22	0.0428144	74.22	0.0712477	74.22	0.0590194	74.22	0.0700257	74.22	0.0688769	74.22	0.057837	74.22	0.0642584		74.22	0.0635211	74.22	0.0628971	74.22	0.0788386	74.22	0.0485066	74.22	0.0693333	74.22	0.0625748	74.22	0.0617205	74.22	0.0649951
74.42	0.0621772	74.42	0.0454241	74.42	0.0756923	74.42	0.0523343	74.42	0.0615064	74.42	0.0689743	74.42	0.0657206	74.42	0.0730948		74.42	0.0710662	74.42	0.0464791	74.42	0.0734863	74.42	0.060941	74.42	0.0736765	74.42	0.0703204	74.42	0.0539589	74.42	0.0584365		74.42	0.0649532	74.42	0.0606493	74.42	0.0828402	74.42	0.0459359	74.42	0.0722789	74.42	0.0615146	74.42	0.0676747	74.42	0.0663609
74.61	0.0643107	74.61	0.0555578	74.61	0.0720027	74.61	0.0521561	74.61	0.0625019	74.61	0.0697564	74.61	0.0663593	74.61	0.0763522		74.61	0.0716759	74.61	0.0460772	74.61	0.074846	74.61	0.0613052	74.61	0.0736186	74.61	0.065144	74.61	0.0574237	74.61	0.0628266		74.61	0.0622667	74.61	0.0653967	74.61	0.085742	74.61	0.0476989	74.61	0.07233	74.61	0.0685546	74.61	0.0674997	74.61	0.0656278
74.81	0.0673607	74.81	0.0535197	74.81	0.0747715	74.81	0.0490137	74.81	0.0657211	74.81	0.0655534	74.81	0.064126	74.81	0.0770882		74.81	0.071677	74.81	0.0423654	74.81	0.0715823	74.81	0.0605171	74.81	0.0701259	74.81	0.0680567	74.81	0.0564341	74.81	0.0560627		74.81	0.0694903	74.81	0.0645661	74.81	0.0800867	74.81	0.0438227	74.81	0.0723288	74.81	0.0641749	74.81	0.0662226	74.81	0.0630741
75.02	0.0660414	75.02	0.0551921	75.02	0.076861	75.02	0.0540337	75.02	0.0705892	75.02	0.0658742	75.02	0.0678916	75.02	0.0798066		75	0.0752514	75	0.0420514	75	0.0725247	75	0.0620172	75	0.0707505	75	0.0697159	75	0.0572741	75	0.060068		75.02	0.0680389	75.02	0.0666339	75.02	0.0829395	75.02	0.0516539	75.02	0.074511	75.02	0.0686571	75.02	0.0625469	75.02	0.0648965
75.2	0.0663716	75.2	0.0546321	75.2	0.0769491	75.2	0.0537805	75.2	0.06836	75.2	0.0644458	75.2	0.0695942	75.2	0.0803772		75.2	0.0704652	75.2	0.0465542	75.2	0.0749164	75.2	0.0621262	75.2	0.0719141	75.2	0.071054	75.2	0.0559118	75.2	0.0624803		75.22	0.0688663	75.22	0.0668666	75.22	0.081185	75.22	0.047445	75.22	0.0762783	75.22	0.0701529	75.22	0.0695089	75.22	0.0697345
75.42	0.0665335	75.42	0.0528974	75.42	0.0814277	75.42	0.0610801	75.42	0.0646914	75.42	0.0696114	75.42	0.0748655	75.42	0.0819787		75.42	0.0723543	75.42	0.0475094	75.42	0.0733559	75.42	0.0640656	75.42	0.0738557	75.42	0.0707072	75.42	0.0524856	75.42	0.0605387		75.42	0.0673045	75.42	0.0667443	75.42	0.0824503	75.42	0.0517548	75.42	0.0776893	75.42	0.0673893	75.42	0.0723565	75.42	0.0624015
75.61	0.0710554	75.61	0.0522242	75.61	0.0791629	75.61	0.0551308	75.61	0.0681155	75.61	0.0692601	75.61	0.0700801	75.61	0.0844347		75.61	0.0719941	75.61	0.0499128	75.61	0.0734977	75.61	0.057424	75.61	0.0762566	75.61	0.0706628	75.61	0.0592393	75.61	0.0655572		75.61	0.0699725	75.61	0.0680383	75.61	0.0876113	75.61	0.0524739	75.61	0.0757474	75.61	0.0672743	75.61	0.0677355	75.61	0.0747144
75.81	0.0666361	75.81	0.0568579	75.81	0.0808026	75.81	0.0605379	75.81	0.0690231	75.81	0.0712445	75.81	0.0673553	75.81	0.0835784		75.8	0.0743738	75.8	0.0478429	75.8	0.0805874	75.8	0.0670696	75.8	0.0726829	75.8	0.0732722	75.8	0.0608011	75.8	0.065631		75.81	0.0689007	75.81	0.0644721	75.81	0.0818836	75.81	0.0563385	75.81	0.0784911	75.81	0.0663513	75.81	0.0690984	75.81	0.0714393
76.01	0.0682461	76.01	0.0571534	76.01	0.082419	76.01	0.0600761	76.01	0.0684568	76.01	0.0698557	76.01	0.067834	76.01	0.0813436		76.01	0.0755487	76.01	0.0521741	76.01	0.0765495	76.01	0.0661587	76.01	0.0714193	76.01	0.0758675	76.01	0.0589501	76.01	0.0627897		76	0.069048	76	0.0679488	76	0.0894879	76	0.0521388	76	0.0792946	76	0.0691308	76	0.0710343	76	0.0691017
76.22	0.0691268	76.22	0.0579913	76.22	0.0819599	76.22	0.0584628	76.22	0.0711609	76.22	0.0755457	76.22	0.0737374	76.22	0.0801706		76.22	0.0711296	76.22	0.0509091	76.22	0.0785527	76.22	0.0675758	76.22	0.0778081	76.22	0.0719014	76.22	0.0586828	76.22	0.0649556		76.22	0.0706679	76.22	0.0691786	76.22	0.0894765	76.22	0.057167	76.22	0.0769076	76.22	0.0715247	76.22	0.072509	76.22	0.0678775
76.42	0.0726076	76.42	0.0579628	76.42	0.0788901	76.42	0.0602552	76.42	0.0703906	76.42	0.0707313	76.42	0.0750407	76.42	0.0787752		76.4	0.0730923	76.4	0.0505116	76.4	0.078667	76.4	0.0687063	76.4	0.0763605	76.4	0.0732237	76.4	0.0587405	76.4	0.0663059		76.42	0.0675556	76.42	0.0703061	76.42	0.0881782	76.42	0.0526391	76.42	0.0794827	76.42	0.0738977	76.42	0.0748566	76.42	0.0733271
76.62	0.0749275	76.62	0.0595591	76.62	0.0820527	76.62	0.0571021	76.62	0.075083	76.62	0.0735862	76.62	0.0730953	76.62	0.0827213		76.62	0.0823863	76.62	0.0476183	76.62	0.0760316	76.62	0.0674445	76.62	0.0764345	76.62	0.0737372	76.62	0.0587831	76.62	0.0639935		76.61	0.0723184	76.61	0.071534	76.61	0.0904243	76.61	0.0577745	76.61	0.0804433	76.61	0.0724409	76.61	0.0760566	76.61	0.0707181
76.81	0.0695305	76.81	0.0581354	76.81	0.0835279	76.81	0.0572291	76.81	0.0734106	76.81	0.0731347	76.81	0.0785585	76.81	0.0834591		76.81	0.0794151	76.81	0.0521026	76.81	0.0815185	76.81	0.0691382	76.81	0.0773665	76.81	0.0755574	76.81	0.060587	76.81	0.0646012		76.81	0.0738234	76.81	0.0747593	76.81	0.0922552	76.81	0.0589801	76.81	0.07943	76.81	0.0713348	76.81	0.0764183	76.81	0.0707242
77.01	0.076211	77.01	0.0587925	77.01	0.0860058	77.01	0.0597672	77.01	0.0736321	77.01	0.0761245	77.01	0.0736928	77.01	0.0838889		77.01	0.0817864	77.01	0.0563586	77.01	0.0789798	77.01	0.0701364	77.01	0.0776487	77.01	0.0766339	77.01	0.0634463	77.01	0.0641994		77.01	0.0780403	77.01	0.0749387	77.01	0.0890003	77.01	0.0578304	77.01	0.0820323	77.01	0.0719771	77.01	0.0721911	77.01	0.0746986
77.22	0.0775938	77.22	0.061089	77.22	0.0886785	77.22	0.0665019	77.22	0.0712407	77.22	0.072907	77.22	0.0768629	77.22	0.0832227		77.21	0.0813048	77.21	0.0506571	77.21	0.0790135	77.21	0.0702601	77.21	0.0869265	77.21	0.0809257	77.21	0.0649122	77.21	0.0665659		77.2	0.0731116	77.2	0.0725976	77.2	0.0908015	77.2	0.0547477	77.2	0.0844023	77.2	0.0724184	77.2	0.0745534	77.2	0.0763715
77.42	0.0734738	77.42	0.0620799	77.42	0.0910987	77.42	0.0628431	77.42	0.0777711	77.42	0.0742808	77.42	0.074275	77.42	0.0846127		77.42	0.0777519	77.42	0.0537296	77.42	0.079873	77.42	0.069369	77.42	0.0825565	77.42	0.0794359	77.42	0.0646587	77.42	0.0699043		77.42	0.0743951	77.42	0.0734974	77.42	0.0902371	77.42	0.0566891	77.42	0.0833384	77.42	0.0731873	77.42	0.0761585	77.42	0.0771948
77.61	0.078509	77.61	0.0664539	77.61	0.0867939	77.61	0.0643196	77.61	0.0784631	77.61	0.0822839	77.61	0.0778273	77.61	0.0870097		77.6	0.0789893	77.6	0.0521112	77.6	0.0845399	77.6	0.0730715	77.6	0.0846618	77.6	0.0805961	77.6	0.0657367	77.6	0.0691977		77.62	0.0798976	77.62	0.0754304	77.62	0.0915421	77.62	0.0597797	77.62	0.0852196	77.62	0.0770478	77.62	0.0805244	77.62	0.0752663
77.82	0.0757278	77.82	0.0620396	77.82	0.084173	77.82	0.0636856	77.82	0.0778309	77.82	0.0787023	77.82	0.0764947	77.82	0.0871407		77.82	0.0841383	77.82	0.0492947	77.82	0.0834338	77.82	0.0684257	77.82	0.0812755	77.82	0.0815733	77.82	0.0654073	77.82	0.0656684		77.81	0.0748846	77.81	0.0729629	77.81	0.0924832	77.81	0.0603931	77.81	0.0817545	77.81	0.0766287	77.81	0.0760674	77.81	0.075377
78.01	0.0775762	78.01	0.0624828	78.01	0.0844708	78.01	0.0684225	78.01	0.0787406	78.01	0.0797748	78.01	0.0745748	78.01	0.0869013		78.01	0.0777025	78.01	0.0532795	78.01	0.0844442	78.01	0.0714089	78.01	0.0853167	78.01	0.0797108	78.01	0.0661451	78.01	0.0687862		78.01	0.0788918	78.01	0.0735255	78.01	0.0939925	78.01	0.0620533	78.01	0.0831373	78.01	0.0741755	78.01	0.0786295	78.01	0.072648
78.2	0.0792011	78.2	0.0647505	78.2	0.088596	78.2	0.0638516	78.2	0.0771824	78.2	0.078921	78.2	0.0800922	78.2	0.0901982		78.2	0.0786687	78.2	0.0581397	78.2	0.0841291	78.2	0.0683936	78.2	0.0821546	78.2	0.0836512	78.2	0.0657916	78.2	0.0723965		78.21	0.0768877	78.21	0.0786999	78.21	0.0941213	78.21	0.0588961	78.21	0.0878894	78.21	0.0758482	78.21	0.0794022	78.21	0.0756734
78.42	0.0810428	78.42	0.0647422	78.42	0.0884961	78.42	0.0655983	78.42	0.0788284	78.42	0.0786859	78.42	0.0792879	78.42	0.0903849		78.42	0.0860595	78.42	0.0568057	78.42	0.0885716	78.42	0.0713015	78.42	0.0840584	78.42	0.0785809	78.42	0.0673764	78.42	0.0737442		78.4	0.0834964	78.4	0.0780196	78.4	0.0975015	78.4	0.0613816	78.4	0.088364	78.4	0.080241	78.4	0.0830583	78.4	0.0782522
78.62	0.0827885	78.62	0.063086	78.62	0.0904136	78.62	0.0685194	78.62	0.0795803	78.62	0.0812294	78.62	0.0770776	78.62	0.0908212		78.62	0.0801213	78.62	0.05777	78.62	0.0825842	78.62	0.0731743	78.62	0.0850334	78.62	0.0801874	78.62	0.0663228	78.62	0.0705257		78.62	0.0790665	78.62	0.0778102	78.62	0.0980927	78.62	0.0678903	78.62	0.0906544	78.62	0.0824315	78.62	0.0812357	78.62	0.0741633
78.81	0.0820152	78.81	0.0668151	78.81	0.0910366	78.81	0.0660991	78.81	0.0838638	78.81	0.0795569	78.81	0.0804921	78.81	0.0892182		78.82	0.0854836	78.82	0.0589985	78.82	0.0825165	78.82	0.0768491	78.82	0.089799	78.82	0.0858937	78.82	0.0697341	78.82	0.0727283		78.82	0.0833053	78.82	0.0797241	78.82	0.0955112	78.82	0.06214	78.82	0.0876273	78.82	0.0789407	78.82	0.082786	78.82	0.0768307
79.01	0.0851494	79.01	0.0702305	79.01	0.0910273	79.01	0.0675367	79.01	0.0855165	79.01	0.0776591	79.01	0.0832632	79.01	0.0951787		79.01	0.0895208	79.01	0.0621203	79.01	0.0858842	79.01	0.0809215	79.01	0.0868358	79.01	0.0839131	79.01	0.0669671	79.01	0.0737534		79.01	0.0793725	79.01	0.0790036	79.01	0.0970991	79.01	0.0655135	79.01	0.0872555	79.01	0.0818372	79.01	0.0831034	79.01	0.0802923
79.21	0.08156	79.21	0.0642381	79.21	0.0896474	79.21	0.0714847	79.21	0.0804418	79.21	0.0893217	79.21	0.0844055	79.21	0.0903506		79.21	0.0867851	79.21	0.0606885	79.21	0.0862056	79.21	0.0787943	79.21	0.0911702	79.21	0.0835966	79.21	0.0682648	79.21	0.0744311		79.21	0.0790814	79.21	0.0783423	79.21	0.0948955	79.21	0.0655008	79.21	0.0843923	79.21	0.0866877	79.21	0.080146	79.21	0.0810481
79.42	0.0834209	79.42	0.0677676	79.42	0.0930463	79.42	0.0708765	79.42	0.0854385	79.42	0.0865187	79.42	0.0876192	79.42	0.0925222		79.41	0.0884667	79.41	0.0606187	79.41	0.0904192	79.41	0.0745933	79.41	0.0891608	79.41	0.0855335	79.41	0.0663687	79.41	0.0772198		79.41	0.0810681	79.41	0.0843844	79.41	0.10208	79.41	0.065531	79.41	0.0893817	79.41	0.0827549	79.41	0.0809348	79.41	0.082395
79.62	0.0858837	79.62	0.0672116	79.62	0.0929164	79.62	0.0706776	79.62	0.0799625	79.62	0.0833904	79.62	0.0873306	79.62	0.0934856		79.62	0.0895215	79.62	0.0604955	79.62	0.0857119	79.62	0.0757285	79.62	0.0911379	79.62	0.0851383	79.62	0.0716959	79.62	0.0766605		79.6	0.0854918	79.6	0.0805343	79.6	0.0968416	79.6	0.0698197	79.6	0.0943851	79.6	0.0865917	79.6	0.0869221	79.6	0.0828359
79.82	0.0821515	79.82	0.0685831	79.82	0.0952473	79.82	0.0724343	79.82	0.0865702	79.82	0.0872151	79.82	0.0842971	79.82	0.0913912		79.82	0.0899631	79.82	0.0600408	79.82	0.089715	79.82	0.0748151	79.82	0.0884102	79.82	0.0878007	79.82	0.0681047	79.82	0.0729006		79.82	0.0857414	79.82	0.0832782	79.82	0.0995758	79.82	0.0651317	79.82	0.0916203	79.82	0.0816014	79.82	0.0826639	79.82	0.0858851
80.02	0.087149	80.02	0.0697686	80.02	0.0962665	80.02	0.0762356	80.02	0.0838652	80.02	0.0877155	80.02	0.0887437	80.02	0.0939813		80.02	0.087454	80.02	0.062448	80.02	0.0889791	80.02	0.0803947	80.02	0.0909416	80.02	0.0861066	80.02	0.0752856	80.02	0.0798852		80.01	0.0847538	80.01	0.0842692	80.01	0.103779	80.01	0.0683111	80.01	0.0901628	80.01	0.0849905	80.01	0.0857699	80.01	0.0814305
80.21	0.0872718	80.21	0.0700991	80.21	0.0984972	80.21	0.0748822	80.21	0.0890178	80.21	0.0896584	80.21	0.0851231	80.21	0.0966524		80.19	0.089121	80.19	0.060615	80.19	0.0915173	80.19	0.0846704	80.19	0.0962192	80.19	0.0889579	80.19	0.0734879	80.19	0.0767484		80.21	0.0845016	80.21	0.0913372	80.21	0.10092	80.21	0.0680785	80.21	0.0940707	80.21	0.0895441	80.21	0.0858935	80.21	0.0855376
80.41	0.0896823	80.41	0.0676956	80.41	0.0948531	80.41	0.0778363	80.41	0.0879435	80.41	0.0921535	80.41	0.0895349	80.41	0.100174		80.41	0.0917901	80.41	0.06381	80.41	0.0906436	80.41	0.0802363	80.41	0.0862588	80.41	0.0857301	80.41	0.0752158	80.41	0.0782074		80.41	0.0854927	80.41	0.0880936	80.41	0.107438	80.41	0.0706656	80.41	0.0938021	80.41	0.0854176	80.41	0.0851267	80.41	0.0878711
80.62	0.0892513	80.62	0.0745439	80.62	0.0972077	80.62	0.0760245	80.62	0.0908973	80.62	0.0976492	80.62	0.0896186	80.62	0.0987616		80.62	0.0863793	80.62	0.0644391	80.62	0.0951468	80.62	0.0800073	80.62	0.0931735	80.62	0.08915	80.62	0.0730312	80.62	0.0793316		80.62	0.0885642	80.62	0.0892813	80.62	0.104437	80.62	0.074016	80.62	0.0966842	80.62	0.0888749	80.62	0.089524	80.62	0.0873918
80.82	0.0898157	80.82	0.0757781	80.82	0.0981358	80.82	0.0773659	80.82	0.0951351	80.82	0.091238	80.82	0.0892582	80.82	0.100716		80.8	0.0912223	80.8	0.0657042	80.8	0.093858	80.8	0.0770459	80.8	0.0932744	80.8	0.0914649	80.8	0.0750887	80.8	0.0767671		80.8	0.0862618	80.8	0.0865443	80.8	0.103302	80.8	0.0729936	80.8	0.0927549	80.8	0.085959	80.8	0.0877557	80.8	0.0874198
81.02	0.0882212	81.02	0.0773907	81.02	0.0987722	81.02	0.0787732	81.02	0.088081	81.02	0.0932652	81.02	0.0872675	81.02	0.0994879		81.04	0.0890245	81.04	0.0620935	81.04	0.0967186	81.04	0.0826876	81.04	0.0955372	81.04	0.0935987	81.04	0.0781571	81.04	0.0777647		81.02	0.0896877	81.02	0.0853572	81.02	0.110185	81.02	0.0696548	81.02	0.0937153	81.02	0.0885989	81.02	0.091385	81.02	0.0902945
81.21	0.0916518	81.21	0.0700821	81.21	0.105388	81.21	0.0767078	81.21	0.0958473	81.21	0.0904227	81.21	0.0930752	81.21	0.0996086		81.21	0.0961901	81.21	0.0631713	81.21	0.0953262	81.21	0.0857778	81.21	0.0967626	81.21	0.0917144	81.21	0.0738259	81.21	0.078878		81.21	0.0874257	81.21	0.0900927	81.21	0.104941	81.21	0.0713512	81.21	0.100072	81.21	0.0873644	81.21	0.0926126	81.21	0.0875612
81.41	0.0951129	81.41	0.0785763	81.41	0.104146	81.41	0.083719	81.41	0.0929186	81.41	0.0931111	81.41	0.0896935	81.41	0.100814		81.4	0.0922921	81.4	0.0620213	81.4	0.0974802	81.4	0.0833088	81.4	0.0973327	81.4	0.0928107	81.4	0.0758472	81.4	0.0781192		81.41	0.087856	81.41	0.0899402	81.41	0.106251	81.41	0.078176	81.41	0.09599	81.41	0.0865826	81.41	0.0918236	81.41	0.0923725
81.62	0.0889104	81.62	0.0799779	81.62	0.0984121	81.62	0.080343	81.62	0.0897339	81.62	0.0949295	81.62	0.0929409	81.62	0.102417		81.61	0.0959902	81.61	0.0665789	81.61	0.0978023	81.61	0.0889463	81.61	0.0932284	81.61	0.0920595	81.61	0.0740843	81.61	0.081405		81.61	0.0881659	81.61	0.0886333	81.61	0.104949	81.61	0.0734551	81.61	0.100335	81.61	0.0872966	81.61	0.0934558	81.61	0.0895366
81.82	0.0929502	81.82	0.0789059	81.82	0.102202	81.82	0.0838629	81.82	0.092275	81.82	0.0912331	81.82	0.0968715	81.82	0.105298		81.82	0.0958274	81.82	0.0648705	81.82	0.0968133	81.82	0.0854281	81.82	0.0968905	81.82	0.0963636	81.82	0.0782661	81.82	0.080723		81.82	0.0908972	81.82	0.0852789	81.82	0.102949	81.82	0.077166	81.82	0.0991505	81.82	0.091281	81.82	0.0904943	81.82	0.0932148
82.02	0.0926951	82.02	0.0811753	82.02	0.102299	82.02	0.0815998	82.02	0.0930724	82.02	0.0986316	82.02	0.0982924	82.02	0.100506		82	0.0929678	82	0.0659309	82	0.0982187	82	0.0873453	82	0.0954596	82	0.096344	82	0.0795408	82	0.0843498		82.02	0.0865122	82.02	0.0901883	82.02	0.107093	82.02	0.0756185	82.02	0.0997078	82.02	0.0840014	82.02	0.0951834	82.02	0.0901375
82.21	0.0959973	82.21	0.0751217	82.21	0.102782	82.21	0.079302	82.21	0.0936608	82.21	0.0982036	82.21	0.0981415	82.21	0.106393		82.22	0.094357	82.22	0.0700047	82.22	0.0993986	82.22	0.0823084	82.22	0.104738	82.22	0.0932073	82.22	0.0793241	82.22	0.0843924		82.21	0.0946727	82.21	0.0916142	82.21	0.106398	82.21	0.0737848	82.21	0.104313	82.21	0.0946711	82.21	0.0958915	82.21	0.0889425
82.41	0.0940808	82.41	0.08066	82.41	0.105048	82.41	0.0819451	82.41	0.0964126	82.41	0.100461	82.41	0.0990948	82.41	0.10183		82.41	0.0962188	82.41	0.0706405	82.41	0.0984991	82.41	0.09015	82.41	0.096087	82.41	0.0985536	82.41	0.0797731	82.41	0.0844464		82.41	0.0947438	82.41	0.0903248	82.41	0.109451	82.41	0.076298	82.41	0.098668	82.41	0.0953488	82.41	0.0957638	82.41	0.0896724
82.6	0.0940954	82.6	0.0824565	82.6	0.106986	82.6	0.0862824	82.6	0.0968533	82.6	0.0989909	82.6	0.0983115	82.6	0.101498		82.6	0.0976011	82.6	0.0675604	82.6	0.101558	82.6	0.0859366	82.6	0.0992601	82.6	0.0954928	82.6	0.0836092	82.6	0.0818273		82.61	0.093387	82.61	0.0959259	82.61	0.110266	82.61	0.0755957	82.61	0.100641	82.61	0.0968246	82.61	0.0952754	82.61	0.0941814
82.8	0.0987507	82.8	0.0785046	82.8	0.105107	82.8	0.0830413	82.8	0.0985621	82.8	0.0975493	82.8	0.0965608	82.8	0.106897		82.81	0.0982164	82.81	0.0683641	82.81	0.0960852	82.81	0.086577	82.81	0.0998836	82.81	0.0959454	82.81	0.0827468	82.81	0.0864566		82.81	0.09617	82.81	0.0958954	82.81	0.107559	82.81	0.0776281	82.81	0.105773	82.81	0.0932427	82.81	0.0925491	82.81	0.0945251
83.02	0.101519	83.02	0.0832341	83.02	0.108721	83.02	0.0885124	83.02	0.0998203	83.02	0.100783	83.02	0.100178	83.02	0.108608		83.02	0.0949238	83.02	0.0722382	83.02	0.101081	83.02	0.086818	83.02	0.0978801	83.02	0.0977162	83.02	0.0784236	83.02	0.0870209		83.02	0.0934058	83.02	0.0932843	83.02	0.11976	83.02	0.0786904	83.02	0.100987	83.02	0.0967378	83.02	0.0962503	83.02	0.0916896
83.21	0.102118	83.21	0.0863634	83.21	0.112115	83.21	0.087685	83.21	0.0956413	83.21	0.10015	83.21	0.0946603	83.21	0.108176		83.2	0.094605	83.2	0.0687055	83.2	0.100581	83.2	0.0866241	83.2	0.10018	83.2	0.101252	83.2	0.0824297	83.2	0.0860861		83.2	0.0941876	83.2	0.0924825	83.2	0.115582	83.2	0.0774167	83.2	0.103323	83.2	0.0985423	83.2	0.100497	83.2	0.0984724
83.42	0.101501	83.42	0.0858732	83.42	0.111089	83.42	0.0838438	83.42	0.100161	83.42	0.105583	83.42	0.100476	83.42	0.109439		83.42	0.0966794	83.42	0.0669581	83.42	0.102623	83.42	0.0929896	83.42	0.0985323	83.42	0.0964111	83.42	0.0842182	83.42	0.087448		83.41	0.0976581	83.41	0.0931798	83.41	0.112815	83.41	0.079667	83.41	0.107214	83.41	0.0973183	83.41	0.0988417	83.41	0.0953535
83.61	0.0973397	83.61	0.0849109	83.61	0.107957	83.61	0.0868001	83.61	0.100117	83.61	0.100304	83.61	0.102838	83.61	0.10693		83.61	0.0963123	83.61	0.0726013	83.61	0.100866	83.61	0.0942971	83.61	0.10121	83.61	0.101764	83.61	0.084333	83.61	0.089376		83.61	0.100142	83.61	0.101269	83.61	0.114679	83.61	0.0804506	83.61	0.105747	83.61	0.0982117	83.61	0.0991691	83.61	0.0971325
83.8	0.097421	83.8	0.0845121	83.8	0.110336	83.8	0.0920168	83.8	0.0971338	83.8	0.10676	83.8	0.0986221	83.8	0.107773		83.81	0.100985	83.81	0.0725998	83.81	0.100517	83.81	0.0940374	83.81	0.103571	83.81	0.101968	83.81	0.0844598	83.81	0.0880184		83.81	0.0979457	83.81	0.100323	83.81	0.117643	83.81	0.0796085	83.81	0.107021	83.81	0.0999808	83.81	0.098121	83.81	0.10163
84.02	0.105058	84.02	0.0838441	84.02	0.113821	84.02	0.0887067	84.02	0.100489	84.02	0.103357	84.02	0.101933	84.02	0.108297		84.02	0.101321	84.02	0.074832	84.02	0.100482	84.02	0.0951771	84.02	0.101832	84.02	0.101983	84.02	0.0861199	84.02	0.0888753		84	0.0963683	84	0.098177	84	0.116169	84	0.0841776	84	0.110603	84	0.10032	84	0.100594	84	0.0955986
84.22	0.0999049	84.22	0.0849851	84.22	0.114381	84.22	0.089827	84.22	0.102655	84.22	0.104122	84.22	0.103916	84.22	0.108875		84.22	0.100864	84.22	0.076625	84.22	0.104056	84.22	0.0939991	84.22	0.109824	84.22	0.102979	84.22	0.088016	84.22	0.0902811		84.22	0.102195	84.22	0.0991024	84.22	0.112854	84.22	0.0841304	84.22	0.110645	84.22	0.102201	84.22	0.108726	84.22	0.096874
84.41	0.103527	84.41	0.0877724	84.41	0.115287	84.41	0.0902597	84.41	0.103327	84.41	0.104643	84.41	0.104213	84.41	0.111921		84.41	0.103888	84.41	0.0766647	84.41	0.102666	84.41	0.0937527	84.41	0.108854	84.41	0.106693	84.41	0.0875572	84.41	0.0841323		84.42	0.100443	84.42	0.0950258	84.42	0.1144	84.42	0.0845867	84.42	0.109921	84.42	0.100897	84.42	0.10245	84.42	0.0971604
84.59	0.104397	84.59	0.087087	84.59	0.11392	84.59	0.0921491	84.59	0.107976	84.59	0.10711	84.59	0.106202	84.59	0.116167		84.61	0.10435	84.61	0.0732126	84.61	0.104245	84.61	0.0926678	84.61	0.106594	84.61	0.102032	84.61	0.0912217	84.61	0.0904729		84.61	0.103323	84.61	0.100774	84.61	0.123979	84.61	0.0847937	84.61	0.112749	84.61	0.0998731	84.61	0.102477	84.61	0.0964915
84.81	0.10542	84.81	0.0902809	84.81	0.113891	84.81	0.0897054	84.81	0.106884	84.81	0.107924	84.81	0.103568	84.81	0.115754		84.81	0.100899	84.81	0.0773305	84.81	0.108305	84.81	0.0967468	84.81	0.109763	84.81	0.107694	84.81	0.0861937	84.81	0.0940813		84.81	0.0983635	84.81	0.0979558	84.81	0.120303	84.81	0.0836892	84.81	0.113816	84.81	0.102209	84.81	0.0998965	84.81	0.101114
85	0.10921	85	0.0894369	85	0.117434	85	0.0964797	85	0.10619	85	0.109346	85	0.106312	85	0.113167		85	0.109146	85	0.0705375	85	0.104508	85	0.0990977	85	0.110378	85	0.101792	85	0.0883456	85	0.0901004		85.01	0.100359	85.01	0.0972361	85.01	0.120104	85.01	0.0835482	85.01	0.116579	85.01	0.103367	85.01	0.104411	85.01	0.103365
85.2	0.109826	85.2	0.088049	85.2	0.118537	85.2	0.0916579	85.2	0.108637	85.2	0.112277	85.2	0.109989	85.2	0.111481		85.22	0.107433	85.22	0.0773292	85.22	0.10921	85.22	0.0993049	85.22	0.107739	85.22	0.104432	85.22	0.0884386	85.22	0.0902201		85.2	0.101636	85.2	0.0982962	85.2	0.117111	85.2	0.0899038	85.2	0.110711	85.2	0.106466	85.2	0.109734	85.2	0.102425
85.42	0.109237	85.42	0.0925263	85.42	0.118546	85.42	0.0983297	85.42	0.107192	85.42	0.107786	85.42	0.114051	85.42	0.11754		85.42	0.110804	85.42	0.0834613	85.42	0.107783	85.42	0.0981622	85.42	0.110492	85.42	0.103069	85.42	0.0871601	85.42	0.0924918		85.42	0.106184	85.42	0.100731	85.42	0.121493	85.42	0.0926971	85.42	0.115482	85.42	0.103541	85.42	0.107385	85.42	0.101744
85.61	0.10652	85.61	0.0911088	85.61	0.120823	85.61	0.0966967	85.61	0.110616	85.61	0.108508	85.61	0.109045	85.61	0.118834		85.62	0.111272	85.62	0.0778238	85.62	0.110435	85.62	0.097244	85.62	0.109976	85.62	0.109683	85.62	0.0933643	85.62	0.0953761		85.62	0.105033	85.62	0.105599	85.62	0.123836	85.62	0.0871378	85.62	0.113257	85.62	0.106399	85.62	0.105422	85.62	0.101064
85.8	0.106929	85.8	0.087196	85.8	0.119318	85.8	0.0949812	85.8	0.110455	85.8	0.111593	85.8	0.109079	85.8	0.117525		85.79	0.103548	85.79	0.0775146	85.79	0.107339	85.79	0.100379	85.79	0.111863	85.79	0.108884	85.79	0.0918802	85.79	0.0953869		85.81	0.103169	85.81	0.104177	85.81	0.121836	85.81	0.0867945	85.81	0.116565	85.81	0.103911	85.81	0.107593	85.81	0.104889
86.01	0.11249	86.01	0.0902362	86.01	0.117795	86.01	0.0988771	86.01	0.112274	86.01	0.110508	86.01	0.111571	86.01	0.118349		86.01	0.110742	86.01	0.0782025	86.01	0.111486	86.01	0.0963612	86.01	0.111957	86.01	0.105447	86.01	0.0911953	86.01	0.0942531		86.01	0.110766	86.01	0.107152	86.01	0.131549	86.01	0.0844708	86.01	0.115234	86.01	0.108684	86.01	0.109894	86.01	0.108435
86.22	0.110921	86.22	0.0950348	86.22	0.124029	86.22	0.0998656	86.22	0.115344	86.22	0.114592	86.22	0.113661	86.22	0.118636		86.22	0.111855	86.22	0.0774673	86.22	0.109826	86.22	0.0972998	86.22	0.112017	86.22	0.111378	86.22	0.0948883	86.22	0.0938531		86.22	0.105907	86.22	0.103511	86.22	0.123413	86.22	0.0898631	86.22	0.11571	86.22	0.108335	86.22	0.112781	86.22	0.108124
86.42	0.111877	86.42	0.0909221	86.42	0.122084	86.42	0.0971372	86.42	0.111911	86.42	0.114848	86.42	0.110914	86.42	0.120091		86.42	0.105792	86.42	0.0787441	86.42	0.111719	86.42	0.10275	86.42	0.114681	86.42	0.116713	86.42	0.0977699	86.42	0.097618		86.4	0.108539	86.4	0.107638	86.4	0.125687	86.4	0.0907324	86.4	0.117783	86.4	0.108155	86.4	0.108957	86.4	0.108812
86.62	0.106457	86.62	0.0910551	86.62	0.125964	86.62	0.101701	86.62	0.114379	86.62	0.117778	86.62	0.11001	86.62	0.120875		86.61	0.111245	86.61	0.0809278	86.61	0.112498	86.61	0.102448	86.61	0.114345	86.61	0.109582	86.61	0.09233	86.61	0.0975597		86.62	0.109975	86.62	0.106303	86.62	0.125946	86.62	0.0911315	86.62	0.120238	86.62	0.107022	86.62	0.114085	86.62	0.109288
86.81	0.111154	86.81	0.0957424	86.81	0.122898	86.81	0.100522	86.81	0.114138	86.81	0.112667	86.81	0.113055	86.81	0.121279		86.81	0.108273	86.81	0.0855684	86.81	0.11392	86.81	0.102708	86.81	0.117808	86.81	0.112076	86.81	0.0905572	86.81	0.0926868		86.81	0.108076	86.81	0.112338	86.81	0.128744	86.81	0.0942145	86.81	0.121569	86.81	0.107218	86.81	0.11413	86.81	0.110066
87.01	0.116188	87.01	0.0962293	87.01	0.129235	87.01	0.0998459	87.01	0.115313	87.01	0.117672	87.01	0.110187	87.01	0.123338		87.01	0.110438	87.01	0.0853789	87.01	0.112449	87.01	0.103497	87.01	0.115808	87.01	0.114794	87.01	0.0956766	87.01	0.100487		87	0.106039	87	0.110073	87	0.127432	87	0.088846	87	0.116436	87	0.111715	87	0.114467	87	0.107422
87.22	0.113252	87.22	0.0977215	87.22	0.120958	87.22	0.102968	87.22	0.115597	87.22	0.11872	87.22	0.113782	87.22	0.122091		87.21	0.112592	87.21	0.082385	87.21	0.115432	87.21	0.100541	87.21	0.116507	87.21	0.114085	87.21	0.0925771	87.21	0.0997403		87.21	0.107316	87.21	0.110477	87.21	0.126613	87.21	0.0907269	87.21	0.11898	87.21	0.11379	87.21	0.112895	87.21	0.111048
87.42	0.113625	87.42	0.096114	87.42	0.125575	87.42	0.10002	87.42	0.116171	87.42	0.116575	87.42	0.11684	87.42	0.127837		87.42	0.106204	87.42	0.0869416	87.42	0.119614	87.42	0.10126	87.42	0.120145	87.42	0.11566	87.42	0.0953276	87.42	0.0972132		87.42	0.111736	87.42	0.106953	87.42	0.130544	87.42	0.0975984	87.42	0.119438	87.42	0.109555	87.42	0.117653	87.42	0.112836
87.62	0.117685	87.62	0.096623	87.62	0.124596	87.62	0.105097	87.62	0.118758	87.62	0.118743	87.62	0.116103	87.62	0.123822		87.6	0.11653	87.6	0.0864495	87.6	0.116718	87.6	0.101226	87.6	0.121154	87.6	0.113478	87.6	0.0912957	87.6	0.103281		87.62	0.112592	87.62	0.111584	87.62	0.126966	87.62	0.0922452	87.62	0.117919	87.62	0.116936	87.62	0.113184	87.62	0.113118
87.82	0.113408	87.82	0.0991376	87.82	0.125102	87.82	0.104	87.82	0.114545	87.82	0.115923	87.82	0.122567	87.82	0.12822		87.82	0.115082	87.82	0.081432	87.82	0.120349	87.82	0.102736	87.82	0.120048	87.82	0.115594	87.82	0.0990185	87.82	0.105864		87.82	0.109696	87.82	0.116124	87.82	0.130429	87.82	0.0910413	87.82	0.120079	87.82	0.111527	87.82	0.113349	87.82	0.110423
88.01	0.11794	88.01	0.102979	88.01	0.128869	88.01	0.107137	88.01	0.12097	88.01	0.123891	88.01	0.122145	88.01	0.130341		88.01	0.113032	88.01	0.0860392	88.01	0.11808	88.01	0.10859	88.01	0.119781	88.01	0.113673	88.01	0.0981609	88.01	0.101004		88.01	0.114334	88.01	0.111365	88.01	0.132105	88.01	0.0989665	88.01	0.121014	88.01	0.118783	88.01	0.113655	88.01	0.116876
88.21	0.114075	88.21	0.101817	88.21	0.126328	88.21	0.108104	88.21	0.121636	88.21	0.123003	88.21	0.115751	88.21	0.126961		88.2	0.117453	88.2	0.086946	88.2	0.119308	88.2	0.106976	88.2	0.122492	88.2	0.121878	88.2	0.0999745	88.2	0.10425		88.21	0.115506	88.21	0.108166	88.21	0.132325	88.21	0.09688	88.21	0.11982	88.21	0.120638	88.21	0.112771	88.21	0.113619
88.42	0.120337	88.42	0.0987274	88.42	0.130007	88.42	0.106326	88.42	0.121642	88.42	0.123172	88.42	0.115427	88.42	0.127919		88.42	0.114903	88.42	0.0898356	88.42	0.118472	88.42	0.111134	88.42	0.118851	88.42	0.119864	88.42	0.0988053	88.42	0.104673		88.42	0.116741	88.42	0.112349	88.42	0.130791	88.42	0.0988192	88.42	0.12376	88.42	0.118524	88.42	0.115664	88.42	0.113801
88.62	0.118382	88.62	0.105753	88.62	0.130848	88.62	0.106338	88.62	0.121251	88.62	0.120913	88.62	0.121593	88.62	0.129654		88.62	0.115781	88.62	0.0881165	88.62	0.119091	88.62	0.108474	88.62	0.126596	88.62	0.120019	88.62	0.102008	88.62	0.102081		88.62	0.116157	88.62	0.114263	88.62	0.135551	88.62	0.0959863	88.62	0.127995	88.62	0.114376	88.62	0.116417	88.62	0.112782
88.81	0.122409	88.81	0.103526	88.81	0.13036	88.81	0.108754	88.81	0.125654	88.81	0.127619	88.81	0.121567	88.81	0.130888		88.81	0.118562	88.81	0.0870646	88.81	0.120458	88.81	0.112732	88.81	0.126064	88.81	0.117719	88.81	0.101414	88.81	0.103563		88.82	0.115863	88.82	0.115643	88.82	0.141316	88.82	0.10064	88.82	0.125409	88.82	0.117241	88.82	0.116687	88.82	0.113184
89.01	0.119808	89.01	0.101036	89.01	0.136285	89.01	0.107366	89.01	0.127267	89.01	0.12291	89.01	0.120277	89.01	0.132066		89.02	0.122836	89.02	0.0916257	89.02	0.125097	89.02	0.11374	89.02	0.127054	89.02	0.117988	89.02	0.104579	89.02	0.108357		89.01	0.114526	89.01	0.114148	89.01	0.135952	89.01	0.101205	89.01	0.128422	89.01	0.12211	89.01	0.120689	89.01	0.116877
[truncated: 40,866 more rows]
